# Supplementary material for: The burden of tooth loss in Italian elderly population living in nursing homes
Source: BMC Geriatr. 2018 Mar 20;18:76. doi: 10.1186/s12877-018-0760-0 (PMC5859729; doi:10.1186/s12877-018-0760-0)
Supplement: Supplementary file 1 — Where you list the following information for each additional/supplementary file in the file inventory: File name raw data.xlsx, The file includes all the raw data of the survey, The data are in a excel file. (XLSX 326 kb) [file 12877_2018_760_MOESM1_ESM.xlsx]

## Sheet: Foglio1
id	paziente	zona1	zona2	zona3	anni	anni1	anni2	anni3	sesso	paganti	prosup	prosup1	proinf	proinf1	protesi	ndentisupdx	ndentisupsx	ndentisup	ndentisup1	ndenticadsup	ndentiinfdx	ndentiinfsx	ndentiinf	ndentiinf1	ndenticadinf	ndenti	ndenti1	ndenticad	mmse	mmse1	mna14	mna14bis	mna14tris	mna30	mna30bis	mna30tris	bmi	bmi1	bmi2	codbmi	annibis	mmse2	ndenti2	mmse3	ndenti3
1	1	1	1	1	68	4	2	1	1	1	2	1	4	5	3	0	0	0	0	14	3	3	6	0	8	6	0	22	7	5	7	0	0	11	0	1	18	2	2		68	2	0	2	0
2	2	1	1	1	98	7	5	4	1	1	5	5	5	5	2	0	0	0	0	14	0	0	0	0	14	0	0	28			8	0	0	11	0	1	16	1	1		98		0		0
3	3	1	1	1	89	6	4	3	1	1	0	0	0	0	0	0	0	0	0	14	0	0	0	0	14	0	0	28			6	0	0	12	0	1	26	4	4		89		0		0
4	4	1	1	1	95	7	5	4	0	1	3	1	3	1	1	2	4	6	0	8	5	3	8	7	6	14	0	14			7	0	0	14	0	1	18	2	2		95		0		0
5	5	1	1	1	95	7	5	4	1	1	5	5	5	5	2	0	0	0	0	14	0	0	0	0	14	0	0	28	27	1	12	0	1	15	0	1	26	4	4		95	1	0	1	0
6	6	1	1	1	97	7	5	4	1	1	5	5	5	5	2	0	0	0	0	14	0	0	0	0	14	0	0	28			9	0	0	8	0	0	16	1	1		97		0		0
7	7	1	1	1	83	6	4	3	1	1	3	1	4	5	3	1	2	3	0	11	2	2	4	0	10	7	0	21	15	4	6	0	0	12	0	1	19	2	2		83	2	0	2	0
8	8	1	1	1	95	7	5	4	1	1	1	1	0	0	1	6	2	8	7	6	6	4	10	7	4	18	0	10	15	4	10	0	0	15	0	1	30	4	4		95	2	0	2	0
9	9	1	1	1	79	5	3	2	1	1	5	5	5	5	2	0	0	0	0	14	0	0	0	0	14	0	0	28	25	1	13	0	1	16	0	2	22	3	3		79	1	0	1	0
10	10	1	1	1	96	7	5	4	1	1	5	5	5	5	2	0	0	0	0	14	0	0	0	0	14	0	0	28	23	1	8	0	0	12	0	1	17	1	1		96	1	0	1	0
11	11	1	1	1	85	6	4	3	1	1	1	1	1	1	1	0	0	0	0	14	5	3	8	7	6	8	0	20	17	3	12	0	1	14	0	1	26	4	4		85	2	0	2	0
12	12	1	1	1	92	7	5	4	1	1	0	0	0	0	0	0	5	5	0	9	0	7	7	7	7	12	0	16			7	0	0	10	0	0	15	1	1		92		0		0
13	13	1	1	1	91	7	5	4	1	1	0	0	0	0	0	1	0	1	0	13	0	0	0	0	14	1	0	27	8	5	5	0	0	9	0	0	17	1	1		91	2	0	2	0
14	14	1	1	1	92	7	5	4	1	1	5	5	5	5	2	0	0	0	0	14	0	0	0	0	14	0	0	28	27	1	11	0	1	15	0	1	21	3	3		92	1	0	1	0
15	15	1	1	1	88	6	4	3	0	1	0	0	1	1	1	7	7	14	14	0	7	6	13	14	1	27	28	1	21	1	13	0	1	15	0	1	26	4	4		88	1	2	1	1
16	16	1	1	1					1	1	5	5	5	5	2	0	0	0	0	14	0	0	0	0	14	0	0	28	13	4	10	0	0	14	0	1	26	4	4			2	0	2	0
17	17	1	1	1	90	7	5	4	1	1	0	0	0	0	0	0	0	0	0	14	0	0	0	0	14	0	0	28						8	0	0	20	3	3		90		0		0
18	18	1	1	1	91	7	5	4	0	1	1	1	4	5	3	6	6	12	14	2	2	3	5	0	9	17	0	11	20	2	13	0	1				25	4	4		91	2	0	1	0
19	19	1	1	1	85	6	4	3	1	1	5	5	5	5	2	0	0	0	0	14	0	0	0	0	14	0	0	28	29	1				11	0	1	20	3	3		85	1	0	1	0
20	20	1	1	1	93	7	5	4	1	1	1	1	0	0	1	6	6	12	14	2	1	2	3	0	11	15	0	13	5	5	8	0	0	11	0	1	20	3	3		93	2	0	2	0
21	21	1	1	1	92	7	5	4	1	1	0	0	0	0	0	0	1	1	0	13	4	3	7	7	7	8	0	20			11	0	1	12	0	1	24	4	4		92		0		0
22	22	1	1	1	92	7	5	4	1	1	0	0	0	0	0	7	7	14	14	0	5	4	9	7	5	23	21	5	18	3				13	0	1	26	4	4		92	2	2	2	0
23	23	1	1	1	88	6	4	3	0	1	3	1	5	5	3	2	2	4	0	10	0	0	0	0	14	4	0	24	27	1	12	0	1				28	4	4		88	1	0	1	0
24	24	1	1	1	93	7	5	4	1	1	0	0	0	0	0	0	0	0	0	14	0	0	0	0	14	0	0	28			6	0	0	9	0	0	19	2	2		93		0		0
25	25	1	1	1	88	6	4	3	1	1	0	0	0	0	0	6	5	11	14	3	7	6	13	14	1	24	28	4	18	3	12	0	1	13	0	1	24	4	4		88	2	2	2	1
26	1	2	3	3	93	7	5	4	1	0	5	5	0	0	2	0	0	0	0	14	1	1	2	0	12	2	0	26	10	4	3	0	0				14	1	1		93	2	0	2	0
27	2	2	3	3	83	6	4	3	1	0	0	0	0	0	0	6	4	10	7	4	7	7	14	14	0	24	21	4	24	1	7	0	0				21	3	3		83	1	2	1	0
28	3	2	3	3	93	7	5	4	1	1	4	5	4	5	2	1	1	2	0	12	1	1	2	0	12	4	0	24	18	3	4	0	0				18	2	2		93	2	0	2	0
29	4	2	3	3	100	7	5	4	1	0	5	5	5	5	2	0	0	0	0	14	0	0	0	0	14	0	0	28	18	3	3	0	0				19	2	2		100	2	0	2	0
30	5	2	3	3	91	7	5	4	1	1	4	5	4	5	2	3	2	5	0	9	3	2	5	0	9	10	0	18	18	3	3	0	0				29	4	4		91	2	0	2	0
31	6	2	3	3	88	6	4	3	1	1	3	1	0	0	1	3	0	3	0	11	5	5	10	7	4	13	0	15	24	1	5	0	0				21	3	3		88	1	0	1	0
32	7	2	3	3	84	6	4	3	1	1	1	1	3	1	1	6	6	12	14	2	1	3	4	0	10	16	0	12	18	3	1	0	0				24	4	4		84	2	0	2	0
33	8	2	3	3	88	6	4	3	1	0	5	5	5	5	2	0	0	0	0	14	0	0	0	0	14	0	0	28	24	1	1	0	0				21	3	3		88	1	0	1	0
34	9	2	3	3	91	7	5	4	1	0	0	0	0	0	0	5	5	10	7	4	6	6	12	14	2	22	21	6	10	4	5	0	0				28	4	4		91	2	2	2	0
35	10	2	3	3	83	6	4	3	0	1	4	5	0	0	2	2	2	4	0	10	7	7	14	14	0	18	0	10	24	1	2	0	0				21	3	3		83	1	0	1	0
36	11	2	3	3	88	6	4	3	1	0	5	5	5	5	2	0	0	0	0	14	0	0	0	0	14	0	0	28	24	1	9	0	0				26	4	4		88	1	0	1	0
37	12	2	3	3	94	7	5	4	1	1	0	0	0	0	0	5	5	10	7	4	5	6	11	14	3	21	21	7	10	4	1	0	0				21	3	3		94	2	2	2	0
38	13	2	3	3	95	7	5	4	1	0	5	5	5	5	2	5	6	11	14	3	0	0	0	0	14	11	0	17	10	4	3	0	0				18	2	2		95	2	0	2	0
39	14	2	3	3	89	6	4	3	1	0	0	0	0	0	0	7	7	14	14	0	0	0	0	0	14	14	0	14	10	4	1	0	0				20	3	3		89	2	0	2	0
40	15	2	3	3	84	6	4	3	1	1	5	5	0	0	2	0	0	0	0	14	4	4	8	7	6	8	0	20	10	4	1	0	0				19	2	2		84	2	0	2	0
41	16	2	3	3	83	6	4	3	1	0	0	0	0	0	0	7	6	13	14	1	7	7	14	14	0	27	28	1	26	1	9	0	0				28	4	4		83	1	2	1	1
42	17	2	3	3	81	6	4	3	0	0	4	5	1	1	3	3	2	5	0	9	5	5	10	7	4	15	0	13	18	3	1	0	0				18	2	2		81	2	0	2	0
43	18	2	3	3	94	7	5	4	1	0	0	0	0	0	0	0	1	1	0	13	3	2	5	0	9	6	0	22	18	3	1	0	0				13	1	1		94	2	0	2	0
44	19	2	3	3	91	7	5	4	1	0	4	5	4	5	2	0	1	1	0	13	1	0	1	0	13	2	0	26	18	3	1	0	0				18	2	2		91	2	0	2	0
45	20	2	3	3	95	7	5	4	1	1	1	1	1	1	1	2	7	9	7	5	5	5	10	7	4	19	0	9	18	3	4	0	0				16	1	1		95	2	0	2	0
46	21	2	3	3	83	6	4	3	0	1	4	5	4	5	2	0	2	2	0	12	5	4	9	7	5	11	0	17	26	1	2	0	0				24	4	4		83	1	0	1	0
47	22	2	3	3	90	7	5	4	1	0	0	0	0	0	0	7	7	14	14	0	6	7	13	14	1	27	28	1	26	1	10	0	0				25	4	4		90	1	2	1	1
48	23	2	3	3	73	5	3	2	1	0	5	5	5	5	2	0	0	0	0	14	0	0	0	0	14	0	0	28	24	1	3	0	0				18	2	2		73	1	0	1	0
49	24	2	3	3	77	5	3	2	1	0	4	5	0	0	2	5	7	12	14	2	5	7	12	14	2	24	28	4	10	4	11	0	1				29	4	4		77	2	2	2	1
50	25	2	3	3	97	7	5	4	1	1	5	5	5	5	2	5	5	10	7	4	0	0	0	0	14	10	0	18	18	3	3	0	0				18	2	2		97	2	0	2	0
51	26	2	3	3	91	7	5	4	0	1	0	0	0	0	0	7	2	9	7	5	7	3	10	7	4	19	0	9	24	1	1	0	0				21	3	3		91	1	0	1	0
52	27	2	3	3	88	6	4	3	1	1	5	5	5	5	2	0	0	0	0	14	0	0	0	0	14	0	0	28	18	3	2	0	0				18	2	2		88	2	0	2	0
53	28	2	3	3	87	6	4	3	0	0	1	1	1	1	1	7	7	14	14	0	7	7	14	14	0	28	28	0	24	1	0	0	0				19	2	2		87	1	2	1	1
54	29	2	3	3	92	7	5	4	1	0	0	0	0	0	0	7	7	14	14	0	5	5	10	7	4	24	21	4	10	4	0	0	0				18	2	2		92	2	2	2	0
55	30	2	3	3	82	6	4	3	1	0	0	0	0	0	0	0	0	0	0	14	0	0	0	0	14	0	0	28	18	3	8	0	0				24	4	4		82	2	0	2	0
56	1	3	1	1	82	6	4	3	1	0	5	5	5	5	2	0	0	0	0	14	0	0	0	0	14	0	0	28	16	4	14	0	1				30.1	5	5		82	2	0	2	0
57	2	3	1	1	95	7	5	4	1	0	0	0	0	0	0	0	0	0	0	14	0	0	0	0	14	0	0	28	12.4	4	9	0	0				18.4	2	2		95	2	0	2	0
58	3	3	1	1	88	6	4	3	1	0	1	1	1	1	1	7	6	13	14	1	6	5	11	14	3	24	28	4	24.8	1	7	0	0				18	2	2		88	1	2	1	1
59	4	3	1	1	85	6	4	3	1	0	5	5	5	5	2	0	0	0	0	14	0	0	0	0	14	0	0	28			8	0	0				19.8	3	3		85		0		0
60	5	3	1	1	82	6	4	3	1	0	0	0	0	0	0	0	0	0	0	14	0	0	0	0	14	0	0	28	12.7	4	13	0	1				25.9	4	4		82	2	0	2	0
61	6	3	1	1	82	6	4	3	0	1	0	0	0	0	0	0	0	0	0	14	0	0	0	0	14	0	0	28	21.3	1	11	0	1				27.1	4	4		82	1	0	1	0
62	7	3	1	1	81	6	4	3	0	0	0	0	0	0	0	3	4	7	7	7	2	4	6	0	8	13	0	15	28.7	1	13	0	1				35.8	5	5		81	1	0	1	0
63	8	3	1	1	84	6	4	3	0	0	5	5	0	0	2	0	0	0	0	14	0	0	0	0	14	0	0	28	23.7	1	13	0	1				32	5	5		84	1	0	1	0
64	9	3	1	1	82	6	4	3	0	0	0	0	0	0	0	0	0	0	0	14	0	0	0	0	14	0	0	28			7	0	0				24.6	4	4		82		0		0
65	10	3	1	1	96	7	5	4	1	0	0	0	0	0	0	0	0	0	0	14	0	0	0	0	14	0	0	28	9.2	4	6	0	0				17.9	2	2		96	2	0	2	0
66	11	3	1	1	71	5	3	2	1	0	0	0	0	0	0	0	0	0	0	14	0	0	0	0	14	0	0	28	5	5	12	0	1				33.7	5	5		71	2	0	2	0
67	12	3	1	1	82	6	4	3	1	0	4	5	0	0	2	2	0	2	0	12	0	1	1	0	13	3	0	25	26.7	1	11	0	1				29.7	4	4		82	1	0	1	0
68	13	3	1	1	92	7	5	4	1	0	0	0	0	0	0	0	0	0	0	14	2	2	4	0	10	4	0	24	11.8	4	11	0	1				20.8	3	3		92	2	0	2	0
69	14	3	1	1	79	5	3	2	1	1	0	0	0	0	0	4	1	5	0	9	2	1	3	0	11	8	0	20	28.8	1	9	0	0				26.9	4	4		79	1	0	1	0
70	15	3	1	1	94	7	5	4	1	0	0	0	0	0	0	0	0	0	0	14	0	0	0	0	14	0	0	28	11.4	4	11	0	1				18.2	2	2		94	2	0	2	0
71	16	3	1	1	105	7	5	4	1	0	5	5	5	5	2	0	0	0	0	14	0	0	0	0	14	0	0	28	12.2	4	11	0	1				21.7	3	3		105	2	0	2	0
72	17	3	1	1	89	6	4	3	1	1	0	0	0	0	0	0	0	0	0	14	0	0	0	0	14	0	0	28	22.4	1	14	0	1				31.7	5	5		89	1	0	1	0
73	18	3	1	1	83	6	4	3	1	0	5	5	5	5	2	0	0	0	0	14	0	0	0	0	14	0	0	28	26	1	12	0	1				35	5	5		83	1	0	1	0
74	19	3	1	1	95	7	5	4	1	0	0	0	0	0	0	6	6	12	14	2	6	6	12	14	2	24	28	4			7	0	0				23.6	4	4		95		2		1
75	20	3	1	1	99	7	5	4	1	0	5	5	5	5	2	0	0	0	0	14	0	0	0	0	14	0	0	28			8	0	0				27.5	4	4		99		0		0
76	21	3	1	1	104	7	5	4	1	1	5	5	5	5	2	0	0	0	0	14	0	0	0	0	14	0	0	28	24.4	1	9	0	0				19.8	3	3		104	1	0	1	0
77	22	3	1	1	79	5	3	2	0	0	0	0	0	0	0	0	0	0	0	14	0	0	0	0	14	0	0	28	30	1	12	0	1				21.6	3	3		79	1	0	1	0
78	23	3	1	1	70	5	3	2	0	0	5	5	5	5	2	0	0	0	0	14	0	0	0	0	14	0	0	28	23	1	10	0	0				20.6	3	3		70	1	0	1	0
79	24	3	1	1	78	5	3	2	0	0	0	0	0	0	0	0	0	0	0	14	0	0	0	0	14	0	0	28	23	1	10	0	0				20.3	3	3		78	1	0	1	0
80	25	3	1	1	99	7	5	4	1	0	0	0	0	0	0	0	0	0	0	14	0	0	0	0	14	0	0	28	26.4	1	12	0	1				27.3	4	4		99	1	0	1	0
81	26	3	1	1	82	6	4	3	1	0	5	5	5	5	2	0	0	0	0	14	0	0	0	0	14	0	0	28	18.7	3	14	0	1				44.2	5	5		82	2	0	2	0
82	27	3	1	1	101	7	5	4	1	0	0	0	0	0	0	0	0	0	0	14	0	1	1	0	13	1	0	27	8.2	5	14	0	1				27.3	4	4		101	2	0	2	0
83	28	3	1	1	88	6	4	3	1	0	5	5	5	5	2	0	0	0	0	14	0	0	0	0	14	0	0	28	25.4	1	10	0	0				21.3	3	3		88	1	0	1	0
84	29	3	1	1	84	6	4	3	1	0	5	5	5	5	2	0	0	0	0	14	0	0	0	0	14	0	0	28	15.5	4	11	0	1				23.3	4	4		84	2	0	2	0
85	30	3	1	1	84	6	4	3	1	0	5	5	5	5	2	0	0	0	0	14	0	0	0	0	14	0	0	28	19.4	2	10	0	0				22.5	3	3		84	2	0	1	0
86	1	4	4	4	82	6	4	3	0	1	5	5	0	0	2	0	0	0	0	14	3	3	6	0	8	6	0	22	24	1											82	1	0	1	0
87	2	4	4	4	76	5	3	2	1	1	4	5	4	5	2	2	2	4	0	10	1	2	3	0	11	7	0	21	23	1											76	1	0	1	0
88	3	4	4	4	69	4	2	1	1	1	4	5	4	5	2	1	2	3	0	11	4	3	7	7	7	10	0	18	26	1											69	1	0	1	0
89	4	4	4	4	85	6	4	3	1	1	5	5	5	5	2	0	0	0	0	14	0	0	0	0	14	0	0	28	19	3											85	2	0	2	0
90	5	4	4	4	88	6	4	3	1	1	5	5	5	5	2	0	0	0	0	14	0	0	0	0	14	0	0	28	27	1											88	1	0	1	0
91	6	4	4	4	91	7	5	4	1	1	0	0	0	0	0	7	7	14	14	0	7	7	14	14	0	28	28	0	24	1											91	1	2	1	1
92	7	4	4	4	90	7	5	4	1	1	5	5	5	5	2	0	0	0	0	14	0	0	0	0	14	0	0	28	29	1											90	1	0	1	0
93	8	4	4	4	81	6	4	3	1	1	0	0	0	0	0	0	0	0	0	14	0	0	0	0	14	0	0	28	17	3											81	2	0	2	0
94	9	4	4	4	73	5	3	2	0	1	0	0	0	0	0	0	0	0	0	14	3	3	6	0	8	6	0	22	14	4											73	2	0	2	0
95	10	4	4	4	90	7	5	4	1	1	5	5	5	5	2	0	0	0	0	14	0	0	0	0	14	0	0	28	27	1											90	1	0	1	0
96	11	4	4	4	91	7	5	4	1	1	5	5	4	5	2	0	0	0	0	14	3	3	6	0	8	6	0	22													91		0		0
97	12	4	4	4	73	5	3	2	1	1	0	0	0	0	0	3	4	7	7	7	5	5	10	7	4	17	0	11	16	4											73	2	0	2	0
98	13	4	4	4	92	7	5	4	1	1	5	5	5	5	2	0	0	0	0	14	0	0	0	0	14	0	0	28	12	4											92	2	0	2	0
99	14	4	4	4	84	6	4	3	1	1	5	5	5	5	2	0	0	0	0	14	0	0	0	0	14	0	0	28	14	4											84	2	0	2	0
100	15	4	4	4	90	7	5	4	1	1	0	0	0	0	0	4	2	6	0	8	0	2	2	0	12	8	0	20	12	4											90	2	0	2	0
101	16	4	4	4	68	4	2	1	0	1	0	0	0	0	0	0	2	2	0	12	5	3	8	7	6	10	0	18	26	1											68	1	0	1	0
102	17	4	4	4	75	5	3	2	0	1	0	0	0	0	0	0	0	0	0	14	0	0	0	0	14	0	0	28	22	1											75	1	0	1	0
103	18	4	4	4	89	6	4	3	0	1	0	0	0	0	0	1	2	3	0	11	3	0	3	0	11	6	0	22	9	5											89	2	0	2	0
104	19	4	4	4	83	6	4	3	1	1	0	0	0	0	0	3	5	8	7	6	0	3	3	0	11	11	0	17	17	3											83	2	0	2	0
105	20	4	4	4	80	6	4	3	1	1	5	5	5	5	2	0	0	0	0	14	0	0	0	0	14	0	0	28	25	1											80	1	0	1	0
106	21	4	4	4	87	6	4	3	1	1	0	0	0	0	0	0	0	0	0	14	0	1	1	0	13	1	0	27	6	5											87	2	0	2	0
107	22	4	4	4	81	6	4	3	1	1	0	0	0	0	0	0	0	0	0	14	5	4	9	7	5	9	0	19	4	5											81	2	0	2	0
108	23	4	4	4	87	6	4	3	1	1	5	5	5	5	2	0	0	0	0	14	0	0	0	0	14	0	0	28	22	1											87	1	0	1	0
109	24	4	4	4	93	7	5	4	1	1	0	0	0	0	0	0	0	0	0	14	0	0	0	0	14	0	0	28	11	4											93	2	0	2	0
110	25	4	4	4	72	5	3	2	0	1	0	0	0	0	0	0	0	0	0	14	0	0	0	0	14	0	0	28	24	1											72	1	0	1	0
111	26	4	4	4	90	7	5	4	0	1	0	0	0	0	0	0	0	0	0	14	0	0	0	0	14	0	0	28	28	1											90	1	0	1	0
112	27	4	4	4	86	6	4	3	1	1	5	5	5	5	2	0	0	0	0	14	0	0	0	0	14	0	0	28	19	3											86	2	0	2	0
113	28	4	4	4	73	5	3	2	0	1	0	0	0	0	0	0	0	0	0	14	0	0	0	0	14	0	0	28													73		0		0
114	29	4	4	4	71	5	3	2	0	1	2	1	2	1	1	6	7	13	14	1	7	6	13	14	1	26	28	2													71		2		1
115	30	4	4	4	88	6	4	3	0	1	0	0	0	0	0	0	0	0	0	14	0	0	0	0	14	0	0	28													88		0		0
116	31	4	4	4	87	6	4	3	1	1	5	5	5	5	2	0	0	0	0	14	0	0	0	0	14	0	0	28	10	4											87	2	0	2	0
117	32	4	4	4	84	6	4	3	0	1	4	5	5	5	2	1	0	1	0	13	0	1	1	0	13	2	0	26	17	3											84	2	0	2	0
118	33	4	4	4	83	6	4	3	1	1	0	0	0	0	0	0	0	0	0	14	0	0	0	0	14	0	0	28	12	4											83	2	0	2	0
119	34	4	4	4	90	7	5	4	1	1	0	0	0	0	0	1	0	1	0	13	4	5	9	7	5	10	0	18	5	5											90	2	0	2	0
120	35	4	4	4	88	6	4	3	1	1	5	5	5	5	2	0	0	0	0	14	0	0	0	0	14	0	0	28	14	4											88	2	0	2	0
121	36	4	4	4	88	6	4	3	1	1	4	5	4	5	2	0	2	2	0	12	0	1	1	0	13	3	0	25	21	1											88	1	0	1	0
122	37	4	4	4	78	5	3	2	0	1	0	0	0	0	0	0	0	0	0	14	0	0	0	0	14	0	0	28	24	1											78	1	0	1	0
123	38	4	4	4	71	5	3	2	1	1	5	5	5	5	2	0	0	0	0	14	0	0	0	0	14	0	0	28	10	4											71	2	0	2	0
124	39	4	4	4	88	6	4	3	1	1	0	0	0	0	0	4	3	7	7	7	3	4	7	7	7	14	0	14	21	1											88	1	0	1	0
125	1	5	5	4	92	7	5	4	1	1	5	5	5	5	2	0	0	0	0	14	0	0	0	0	14	0	0	28	24	1							22	3	3		92	1	0	1	0
126	2	5	5	4	81	6	4	3	1	1	5	5	5	5	2	0	0	0	0	14	0	0	0	0	14	0	0	28	24	1							23	3	3		81	1	0	1	0
127	3	5	5	4	77	5	3	2	1	1	5	5	5	5	2	0	0	0	0	14	0	0	0	0	14	0	0	28	23	1							19	2	2		77	1	0	1	0
128	4	5	5	4	89	6	4	3	1	1	0	0	0	0	0	0	0	0	0	14	2	1	3	0	11	3	0	25	24	1							23	3	3		89	1	0	1	0
129	5	5	5	4	78	5	3	2	0	1	5	5	5	5	2	0	0	0	0	14	0	0	0	0	14	0	0	28	23	1							22	3	3		78	1	0	1	0
130	6	5	5	4	80	6	4	3	1	1	5	5	0	0	2	0	0	0	0	14	3	5	8	7	6	8	0	20									19	2	2		80		0		0
131	7	5	5	4	80	6	4	3	1	1	5	5	5	5	2	0	0	0	0	14	0	0	0	0	14	0	0	28	25	1							19	2	2		80	1	0	1	0
132	8	5	5	4	89	6	4	3	1	1	2	1	2	1	1	0	0	0	0	14	4	1	5	0	9	5	0	23	18	3							18	2	2		89	2	0	2	0
133	9	5	5	4	80	6	4	3	0	1	0	0	0	0	0	4	3	7	7	7	2	2	4	0	10	11	0	17	17	3							30	4	4		80	2	0	2	0
134	10	5	5	4	78	5	3	2	1	1	4	5	4	5	2	6	5	11	14	3	6	5	11	14	3	22	28	6									19	2	2		78		2		1
135	11	5	5	4	90	7	5	4	1	1	0	0	0	0	0	0	0	0	0	14	0	0	0	0	14	0	0	28	24	1							19	2	2		90	1	0	1	0
136	12	5	5	4	91	7	5	4	1	1	5	5	5	5	2	0	0	0	0	14	0	0	0	0	14	0	0	28	19	3							20	3	3		91	2	0	2	0
137	13	5	5	4	86	6	4	3	0	1	0	0	0	0	0	0	0	0	0	14	2	1	3	0	11	3	0	25									22	3	3		86		0		0
138	14	5	5	4	74	5	3	2	1	1	0	0	0	0	0	1	1	2	0	12	4	0	4	0	10	6	0	22	23	1							21	3	3		74	1	0	1	0
139	15	5	5	4	80	6	4	3	1	1	5	5	0	0	2	0	0	0	0	14	3	2	5	0	9	5	0	23	21	1							20	3	3		80	1	0	1	0
140	16	5	5	4	87	6	4	3	1	1	4	5	0	0	2	6	4	10	7	4	5	4	9	7	5	19	0	9									19	2	2		87		0		0
141	17	5	5	4	90	7	5	4	0	1	0	0	0	0	0	1	1	2	0	12	2	2	4	0	10	6	0	22	15	4							21	3	3		90	2	0	2	0
142	18	5	5	4	86	6	4	3	1	1	4	5	4	5	2	5	3	8	7	6	2	2	4	0	10	12	0	16									19	2	2		86		0		0
143	19	5	5	4	90	7	5	4	1	1	0	0	0	0	0	2	1	3	0	11	2	2	4	0	10	7	0	21									20	3	3		90		0		0
144	20	5	5	4	99	7	5	4	0	1	5	5	5	5	2	0	0	0	0	14	0	0	0	0	14	0	0	28									23	3	3		99		0		0
145	21	5	5	4	94	7	5	4	1	1	0	0	0	0	0	0	1	1	0	13	0	0	0	0	14	1	0	27									22	3	3		94		0		0
146	22	5	5	4	96	7	5	4	1	1	5	5	5	5	2	0	0	0	0	14	0	0	0	0	14	0	0	28									20	3	3		96		0		0
147	23	5	5	4	85	6	4	3	1	1	5	5	5	5	2	0	0	0	0	14	0	0	0	0	14	0	0	28									19	2	2		85		0		0
148	24	5	5	4	92	7	5	4	1	1	5	5	5	5	2	0	0	0	0	14	0	0	0	0	14	0	0	28	20	2							20	3	3		92	2	0	1	0
149	25	5	5	4	91	7	5	4	1	1	0	0	0	0	0	5	5	10	7	4	3	4	7	7	7	17	0	11									19	2	2		91		0		0
150	26	5	5	4	82	6	4	3	1	1	0	0	0	0	0	0	0	0	0	14	0	0	0	0	14	0	0	28	16	4							21	3	3		82	2	0	2	0
151	27	5	5	4	88	6	4	3	0	1	0	0	0	0	0	6	5	11	14	3	0	0	0	0	14	11	0	17	29.8	1							21	3	3		88	1	0	1	0
152	28	5	5	4	74	5	3	2	1	1	5	5	0	0	2	0	0	0	0	14	0	0	0	0	14	0	0	28	18.4	3							18	2	2		74	2	0	2	0
153	29	5	5	4	86	6	4	3	1	1	2	1	1	1	1	5	5	10	7	4	7	7	14	14	0	24	21	4	18.7	3							29	4	4		86	2	2	2	0
154	30	5	5	4	91	7	5	4	1	1	0	0	0	0	0	5	7	12	14	2	7	7	14	14	0	26	28	2	21	1							20	3	3		91	1	2	1	1
155	31	5	5	4	91	7	5	4	1	1	5	5	5	5	2	0	0	0	0	14	0	0	0	0	14	0	0	28	14	4							27	4	4		91	2	0	2	0
156	32	5	5	4	87	6	4	3	0	1	5	5	0	0	2	0	0	0	0	14	0	0	0	0	14	0	0	28									17	1	1		87		0		0
157	33	5	5	4	88	6	4	3	1	1	0	0	0	0	0	3	0	3	0	11	2	2	4	0	10	7	0	21	13.4	4							36	5	5		88	2	0	2	0
158	34	5	5	4	85	6	4	3	1	1	5	5	5	5	2	0	0	0	0	14	0	0	0	0	14	0	0	28	19.7	2							17	1	1		85	2	0	1	0
159	35	5	5	4	77	5	3	2	1	1	4	5	4	5	2	0	2	2	0	12	4	4	8	7	6	10	0	18									21	3	3		77		0		0
160	36	5	5	4	87	6	4	3	1	1	0	0	0	0	0	0	0	0	0	14	0	0	0	0	14	0	0	28									21	3	3		87		0		0
161	37	5	5	4	77	5	3	2	1	1	2	1	2	1	1	1	2	3	0	11	5	2	7	7	7	10	0	18	12	4							22	3	3		77	2	0	2	0
162	38	5	5	4	84	6	4	3	0	1	2	1	1	1	1	3	3	6	0	8	2	1	3	0	11	9	0	19	14.3	4							21	3	3		84	2	0	2	0
163	39	5	5	4	97	7	5	4	1	1	1	1	1	1	1	5	6	11	14	3	4	6	10	7	4	21	21	7									22	3	3		97		2		0
164	40	5	5	4	72	5	3	2	1	1	4	5	4	5	2	7	7	14	14	0	6	6	12	14	2	26	28	2									27	4	4		72		2		1
165	1	6	1	1	83	6	4	3	1	1	0	0	0	0	0	0	0	0	0	14	0	0	0	0	14	0	0	28	14	4	11	0	1				23	3	3		83	2	0	2	0
166	2	6	1	1	89	6	4	3	1	1	5	5	5	5	2	0	0	0	0	14	1	4	5	0	9	5	0	23	16	4	11	0	1				19	2	2		89	2	0	2	0
167	3	6	1	1	82	6	4	3	1	1	0	0	0	0	0	3	0	3	0	11	6	4	10	7	4	13	0	15	10	4	10	0	0				39	5	5		82	2	0	2	0
168	4	6	1	1	82	6	4	3	0	1	4	5	4	5	2	6	4	10	7	4	5	5	10	7	4	20	0	8	22	1	13	0	1				32	5	5		82	1	0	1	0
169	5	6	1	1	79	5	3	2	0	1	2	1	0	0	1	3	6	9	7	5	5	6	11	14	3	20	21	8	0	5	13	0	1				21	3	3		79	2	2	2	0
170	6	6	1	1	96	7	5	4	1	1	5	5	5	5	2	0	0	0	0	14	0	0	0	0	14	0	0	28	19	3	11	0	1				20	3	3		96	2	0	2	0
171	7	6	1	1	64	4	2	1	0	1	5	5	5	5	2	0	0	0	0	14	2	1	3	0	11	3	0	25	21	1	10	0	0				22	3	3		64	1	0	1	0
172	8	6	1	1	76	5	3	2	1	1	5	5	0	0	2	0	0	0	0	14	6	4	10	7	4	10	0	18	13	4	19	1	2				17	1	1		76	2	0	2	0
173	9	6	1	1	84	6	4	3	0	1	0	0	0	0	0	4	3	7	7	7	3	4	7	7	7	14	0	14	21	1							22	3	3		84	1	0	1	0
174	10	6	1	1	74	5	3	2	1	1	0	0	0	0	0	0	0	0	0	14	4	3	7	7	7	7	0	21	30	1	9	0	0				23	3	3		74	1	0	1	0
175	11	6	1	1	80	6	4	3	0	1	5	5	5	5	2	0	0	0	0	14	0	0	0	0	14	0	0	28	19	3	11	0	1				27	4	4		80	2	0	2	0
176	12	6	1	1	83	6	4	3	1	1	0	0	0	0	0	0	0	0	0	14	0	0	0	0	14	0	0	28	17	3	12	0	1				32	5	5		83	2	0	2	0
177	13	6	1	1	86	6	4	3	1	1	5	5	4	5	2	0	0	0	0	14	1	1	2	0	12	2	0	26	20	2	11	0	1				26	4	4		86	2	0	1	0
178	14	6	1	1	67	4	2	1	0	1	0	0	0	0	0	7	7	14	14	0	5	4	9	7	5	23	21	5	23	1	11	0	1				22	3	3		67	1	2	1	0
179	15	6	1	1	83	6	4	3	1	1	5	5	0	0	2	0	0	0	0	14	5	5	10	7	4	10	0	18	23	1	12	0	1				28	4	4		83	1	0	1	0
180	16	6	1	1	94	7	5	4	1	1	5	5	0	0	2	0	0	0	0	14	0	0	0	0	14	0	0	28	12	4	18	1	2				18	2	2		94	2	0	2	0
181	17	6	1	1	89	6	4	3	0	1	5	5	5	5	2	0	0	0	0	14	0	0	0	0	14	0	0	28	11	4	10	0	0				21	3	3		89	2	0	2	0
182	18	6	1	1	67	4	2	1	0	1	2	1	0	0	1	6	2	8	7	6	5	4	9	7	5	17	0	11	23	1	13	2	2				27	4	4		67	1	0	1	0
183	19	6	1	1	91	7	5	4	1	1	5	5	5	5	2	0	0	0	0	14	0	0	0	0	14	0	0	28	21	1	9	0	0				20	3	3		91	1	0	1	0
184	20	6	1	1	88	6	4	3	0	1	5	5	5	5	2	0	0	0	0	14	0	0	0	0	14	0	0	28	14	4	11	0	1				22	3	3		88	2	0	2	0
185	21	6	1	1	86	6	4	3	1	1	5	5	5	5	2	0	0	0	0	14	0	0	0	0	14	0	0	28	22	1	13	0	1				28	4	4		86	1	0	1	0
186	22	6	1	1	77	5	3	2	0	1	0	0	0	0	0	0	0	0	0	14	0	0	0	0	14	0	0	28	16	4	11	0	1				25	4	4		77	2	0	2	0
187	23	6	1	1	78	5	3	2	1	1	5	5	5	5	2	0	0	0	0	14	0	0	0	0	14	0	0	28	26	1	11	0	1				21	3	3		78	1	0	1	0
188	24	6	1	1	91	7	5	4	1	1	5	5	0	0	2	0	0	0	0	14	0	0	0	0	14	0	0	28	20	2	11	0	1				22	3	3		91	2	0	1	0
189	25	6	1	1	92	7	5	4	1	1	5	5	0	0	2	0	0	0	0	14	6	7	13	14	1	13	0	15	28	1	11	0	1				20	3	3		92	1	0	1	0
190	26	6	1	1	92	7	5	4	0	1	2	1	2	1	1	5	3	8	7	6	3	5	8	7	6	16	0	12	17	3	11	0	1				29	4	4		92	2	0	2	0
191	27	6	1	1	97	7	5	4	1	1	5	5	0	0	2	0	0	0	0	14	0	0	0	0	14	0	0	28	30	1	13	0	1				38	5	5		97	1	0	1	0
192	28	6	1	1	87	6	4	3	1	1	5	5	5	5	2	0	0	0	0	14	0	0	0	0	14	0	0	28	28	1	13	0	1				29	4	4		87	1	0	1	0
193	29	6	1	1	81	6	4	3	1	1	0	0	0	0	0	0	0	0	0	14	0	0	0	0	14	0	0	28	15	4	11	0	1				25	4	4		81	2	0	2	0
194	30	6	1	1	89	6	4	3	0	1	4	5	5	5	2	0	1	1	0	13	0	0	0	0	14	1	0	27	26	1	11	0	1				20	3	3		89	1	0	1	0
195	31	6	1	1	77	5	3	2	0	1	3	1	2	1	1	6	0	6	0	8	6	5	11	14	3	17	0	11	18	3	11	0	1				25.9	4	4		77	2	0	2	0
196	32	6	1	1	72	5	3	2	0	1	0	0	0	0	0	6	6	12	14	2	6	6	12	14	2	24	28	4	23	1	13	0	1				26	4	4		72	1	2	1	1
197	33	6	1	1	90	7	5	4	1	1	0	0	0	0	0	0	0	0	0	14	2	1	3	0	11	3	0	25	0	5	18	1	2				21	3	3		90	2	0	2	0
198	34	6	1	1	94	7	5	4	1	1	0	0	0	0	0	0	0	0	0	14	0	0	0	0	14	0	0	28	0	5	6	0	0				17	1	1		94	2	0	2	0
199	35	6	1	1	85	6	4	3	1	1	5	5	5	5	2	0	0	0	0	14	0	0	0	0	14	0	0	28	25	1	13	0	1				23	3	3		85	1	0	1	0
200	36	6	1	1	93	7	5	4	1	1	4	5	4	5	2	7	3	10	7	4	4	5	9	7	5	19	0	9	16	4	13	0	1				22	3	3		93	2	0	2	0
201	37	6	1	1	94	7	5	4	1	1	0	0	0	0	0	5	5	10	7	4	6	6	12	14	2	22	21	6	21	1	12	0	1				33	5	5		94	1	2	1	0
202	38	6	1	1	82	6	4	3	1	1	4	5	4	5	2	0	2	2	0	12	4	2	6	0	8	8	0	20	13	4	10	0	0				22	3	3		82	2	0	2	0
203	39	6	1	1	76	5	3	2	0	1	5	5	4	5	2	0	0	0	0	14	3	3	6	0	8	6	0	22	30	1	14	0	1				28	4	4		76	1	0	1	0
204	40	6	1	1	87	6	4	3	1	1	0	0	0	0	0	0	0	0	0	14	0	0	0	0	14	0	0	28	20	2	10	0	0				20	3	3		87	2	0	1	0
205	1	7	1	1	91	7	5	4	1	1	5	5	5	5	2	0	0	0	0	14	0	0	0	0	14	0	0	28			13	0	1				23.83	4	4		91		0		0
206	2	7	1	1	91	7	5	4	1	1	5	5	0	0	2	0	0	0	0	14	3	4	7	7	7	7	0	21													91		0		0
207	3	7	1	1	102	7	5	4	1	1	0	0	0	0	0	0	0	0	0	14	0	0	0	0	14	0	0	28													102		0		0
208	4	7	1	1	88	6	4	3	1	1	2	1	0	0	1	2	2	4	0	10	4	4	8	7	6	12	0	16			13	0	1				23.22	4	4		88		0		0
209	5	7	1	1	91	7	5	4	1	1	2	1	1	1	1	4	3	7	7	7	2	3	5	0	9	12	0	16													91		0		0
210	6	7	1	1	91	7	5	4	1	1	5	5	4	5	2	0	0	0	0	14	2	2	4	0	10	4	0	24													91		0		0
211	7	7	1	1	90	7	5	4	1	1	5	5	5	5	2	0	0	0	0	14	0	0	0	0	14	0	0	28													90		0		0
212	8	7	1	1	95	7	5	4	0	1	5	5	5	5	2	0	0	0	0	14	0	0	0	0	14	0	0	28													95		0		0
213	9	7	1	1	94	7	5	4	1	1	0	0	0	0	0	0	0	0	0	14	0	0	0	0	14	0	0	28			5	0	0				18.16	2	2		94		0		0
214	10	7	1	1	97	7	5	4	1	1	0	0	0	0	0	0	0	0	0	14	0	0	0	0	14	0	0	28													97		0		0
215	11	7	1	1	101	7	5	4	1	1	0	0	0	0	0	0	0	0	0	14	0	0	0	0	14	0	0	28													101		0		0
216	12	7	1	1	97	7	5	4	1	1	2	1	2	1	1	4	2	6	0	8	5	3	8	7	6	14	0	14													97		0		0
217	13	7	1	1	91	7	5	4	1	1	3	1	5	5	3	2	1	3	0	11	0	0	0	0	14	3	0	25													91		0		0
218	14	7	1	1	92	7	5	4	0	1	5	5	5	5	2	0	0	0	0	14	0	0	0	0	14	0	0	28													92		0		0
219	15	7	1	1	94	7	5	4	1	1	5	5	5	5	2	0	0	0	0	14	0	0	0	0	14	0	0	28									27.55	4	4		94		0		0
220	16	7	1	1	92	7	5	4	1	1	2	1	2	1	1	3	3	6	0	8	2	2	4	0	10	10	0	18			12	0	1				18	2	2		92		0		0
221	17	7	1	1	83	6	4	3	1	1	5	5	5	5	2	0	0	0	0	14	0	0	0	0	14	0	0	28			10	0	0				22.41	3	3		83		0		0
222	18	7	1	1	87	6	4	3	1	1	3	1	3	1	1	2	2	4	0	10	1	1	2	0	12	6	0	22													87		0		0
223	19	7	1	1	94	7	5	4	0	1	2	1	2	1	1	4	4	8	7	6	5	4	9	7	5	17	0	11													94		0		0
224	20	7	1	1	87	6	4	3	1	1	2	1	3	1	1	6	6	12	14	2	7	6	13	14	1	25	28	3			5	0	0				14.8	1	1		87		2		1
225	21	7	1	1	83	6	4	3	1	1	2	1	2	1	1	2	2	4	0	10	2	2	4	0	10	8	0	20													83		0		0
226	22	7	1	1	94	7	5	4	1	1	2	1	2	1	1	3	1	4	0	10	2	3	5	0	9	9	0	19			12	0	1				28.3	4	4		94		0		0
227	23	7	1	1	91	7	5	4	1	1	5	5	2	1	3	0	0	0	0	14	3	3	6	0	8	6	0	22													91		0		0
228	24	7	1	1	96	7	5	4	1	1	5	5	5	5	2	0	0	0	0	14	0	0	0	0	14	0	0	28													96		0		0
229	25	7	1	1	95	7	5	4	1	1	0	0	0	0	0	0	0	0	0	14	2	0	2	0	12	2	0	26													95		0		0
230	26	7	1	1	82	6	4	3	1	1	5	5	5	5	2	0	0	0	0	14	0	0	0	0	14	0	0	28													82		0		0
231	27	7	1	1					1	1	0	0	0	0	0	0	0	0	0	14	0	0	0	0	14	0	0	28															0		0
232	28	7	1	1	95	7	5	4	1	1	5	5	5	5	2	0	0	0	0	14	0	0	0	0	14	0	0	28													95		0		0
233	29	7	1	1	90	7	5	4	1	1	5	5	5	5	2	0	0	0	0	14	0	0	0	0	14	0	0	28													90		0		0
234	30	7	1	1	85	6	4	3	1	1	5	5	5	5	2	0	0	0	0	14	0	0	0	0	14	0	0	28													85		0		0
235	31	7	1	1	90	7	5	4	1	1	5	5	5	5	2	0	0	0	0	14	0	0	0	0	14	0	0	28						11	0	1	23.83	4	4		90		0		0
236	32	7	1	1	95	7	5	4	0	1	4	5	5	5	2	2	2	4	0	10	0	0	0	0	14	4	0	24													95		0		0
237	33	7	1	1	95	7	5	4	1	1	4	5	5	5	2	0	1	1	0	13	0	0	0	0	14	1	0	27													95		0		0
238	34	7	1	1	95	7	5	4	1	1	5	5	5	5	2	0	0	0	0	14	0	0	0	0	14	0	0	28													95		0		0
239	35	7	1	1	104	7	5	4	1	1	5	5	5	5	2	0	0	0	0	14	0	0	0	0	14	0	0	28													104		0		0
240	36	7	1	1	87	6	4	3	0	1	1	1	0	0	1	4	4	8	7	6	4	5	9	7	5	17	0	11													87		0		0
241	37	7	1	1	79	5	3	2	1	1	2	1	2	1	1	1	3	4	0	10	2	2	4	0	10	8	0	20													79		0		0
242	38	7	1	1	83	6	4	3	1	1	3	1	2	1	1	4	3	7	7	7	1	2	3	0	11	10	0	18													83		0		0
243	39	7	1	1	85	6	4	3	0	1	2	1	2	1	1	5	2	7	7	7	4	6	10	7	4	17	0	11			12	0	1				24.17	4	4		85		0		0
244	40	7	1	1	86	6	4	3	1	1	5	5	5	5	2	0	0	0	0	14	0	0	0	0	14	0	0	28			11	0	1				27.92	4	4		86		0		0
245	41	7	1	1	91	7	5	4	1	1	1	1	0	0	1	4	6	10	7	4	5	5	10	7	4	20	0	8													91		0		0
246	42	7	1	1	86	6	4	3	1	1	2	1	2	1	1	3	3	6	0	8	0	3	3	0	11	9	0	19													86		0		0
247	1	8	2	2	85	6	4	3	1	1	5	5	0	0	2	0	0	0	0	14	3	4	7	7	7	7	0	21	6	5							22	3	3		85	2	0	2	0
248	2	8	2	2	80	6	4	3	1	1	5	5	5	5	2	0	0	0	0	14	0	0	0	0	14	0	0	28	29	1							18	2	2		80	1	0	1	0
249	3	8	2	2	83	6	4	3	1	1	5	5	5	5	2	0	0	0	0	14	0	0	0	0	14	0	0	28									23	3	3		83		0		0
250	4	8	2	2	78	5	3	2	0	1	0	0	0	0	0	2	1	3	0	11	1	1	2	0	12	5	0	23	28	1							26	4	4		78	1	0	1	0
251	5	8	2	2	89	6	4	3	0	1	0	0	0	0	0	0	0	0	0	14	0	0	0	0	14	0	0	28	25	1							35	5	5		89	1	0	1	0
252	6	8	2	2	92	7	5	4	1	1	5	5	0	0	2	0	0	0	0	14	0	0	0	0	14	0	0	28									28	4	4		92		0		0
253	7	8	2	2	100	7	5	4	1	1	5	5	5	5	2	0	0	0	0	14	0	0	0	0	14	0	0	28	21	1							27	4	4		100	1	0	1	0
254	8	8	2	2	82	6	4	3	1	1	5	5	1	1	3	0	0	0	0	14	0	0	0	0	14	0	0	28	28	1							31	5	5		82	1	0	1	0
255	9	8	2	2	88	6	4	3	1	1	5	5	5	5	2	0	0	0	0	14	0	0	0	0	14	0	0	28	22	1							13	1	1		88	1	0	1	0
256	10	8	2	2	89	6	4	3	1	1	0	0	0	0	0	0	0	0	0	14	0	0	0	0	14	0	0	28	22	1							25	4	4		89	1	0	1	0
257	11	8	2	2	68	4	2	1	1	1	5	5	2	1	3	0	0	0	0	14	1	1	2	0	12	2	0	26	27	1							29	4	4		68	1	0	1	0
258	12	8	2	2	86	6	4	3	1	1	0	0	4	5	2	0	0	0	0	14	1	1	2	0	12	2	0	26	27	1							19	2	2		86	1	0	1	0
259	13	8	2	2	84	6	4	3	1	1	5	5	5	5	2	0	0	0	0	14	0	0	0	0	14	0	0	28	24	1							32	5	5		84	1	0	1	0
260	14	8	2	2	82	6	4	3	1	1	5	5	5	5	2	0	0	0	0	14	0	0	0	0	14	0	0	28	25	1							31	5	5		82	1	0	1	0
261	15	8	2	2	66	4	2	1	1	1	0	0	0	0	0	7	7	14	14	0	5	7	12	14	2	26	28	2	0	5							20	3	3		66	2	2	2	1
262	16	8	2	2	83	6	4	3	1	1	5	5	5	5	2	0	0	0	0	14	0	0	0	0	14	0	0	28	22	1							21	3	3		83	1	0	1	0
263	17	8	2	2	80	6	4	3	1	1	5	5	5	5	2	0	0	0	0	14	0	0	0	0	14	0	0	28	25	1							32	5	5		80	1	0	1	0
264	18	8	2	2	84	6	4	3	1	1	0	0	0	0	0	0	0	0	0	14	2	1	3	0	11	3	0	25	22	1							18	2	2		84	1	0	1	0
265	19	8	2	2	69	4	2	1	1	1	0	0	0	0	0	0	0	0	0	14	0	0	0	0	14	0	0	28	21	1							49	5	5		69	1	0	1	0
266	20	8	2	2	92	7	5	4	1	1	5	5	5	5	2	0	0	0	0	14	0	0	0	0	14	0	0	28	27	1							22	3	3		92	1	0	1	0
267	21	8	2	2	81	6	4	3	0	1	5	5	5	5	2	0	0	0	0	14	0	0	0	0	14	0	0	28	26	1							35	5	5		81	1	0	1	0
268	22	8	2	2	68	4	2	1	0	1	2	1	2	1	1	0	0	0	0	14	0	0	0	0	14	0	0	28	30	1							24	4	4		68	1	0	1	0
269	23	8	2	2	66	4	2	1	0	1	0	0	0	0	0	0	0	0	0	14	5	3	8	7	6	8	0	20	26	1							31	5	5		66	1	0	1	0
270	24	8	2	2	62	4	2	1	1	1	0	0	5	5	2	0	0	0	0	14	0	0	0	0	14	0	0	28	24	1							27	4	4		62	1	0	1	0
271	25	8	2	2	80	6	4	3	1	1	5	5	5	5	2	0	0	0	0	14	0	0	0	0	14	0	0	28	18	3							24	4	4		80	2	0	2	0
272	26	8	2	2	70	5	3	2	1	1	0	0	0	0	0	0	0	0	0	14	0	0	0	0	14	0	0	28	6	5							23	3	3		70	2	0	2	0
273	27	8	2	2	67	4	2	1	0	1	5	5	5	5	2	0	0	0	0	14	0	0	0	0	14	0	0	28	26	1							36	5	5		67	1	0	1	0
274	28	8	2	2	72	5	3	2	0	1	0	0	0	0	0	0	0	0	0	14	0	0	0	0	14	0	0	28	26	1							26	4	4		72	1	0	1	0
275	29	8	2	2	75	5	3	2	1	1	0	0	0	0	0	0	0	0	0	14	0	0	0	0	14	0	0	28	24	1							30	4	4		75	1	0	1	0
276	30	8	2	2	64	4	2	1	1	1	1	1	5	5	3	5	0	5	0	9	0	0	0	0	14	5	0	23	21	1							36	5	5		64	1	0	1	0
277	31	8	2	2	89	6	4	3	1	1	0	0	0	0	0	2	2	4	0	10	5	5	10	7	4	14	0	14	26	1							21	3	3		89	1	0	1	0
278	32	8	2	2	89	6	4	3	1	1	5	5	5	5	2	0	0	0	0	14	0	0	0	0	14	0	0	28	30	1							29	4	4		89	1	0	1	0
279	33	8	2	2	89	6	4	3	1	1	5	5	5	5	2	0	0	0	0	14	0	0	0	0	14	0	0	28	22	1							28	4	4		89	1	0	1	0
280	34	8	2	2	88	6	4	3	1	1	5	5	5	5	2	0	0	0	0	14	0	0	0	0	14	0	0	28	15	4							33	5	5		88	2	0	2	0
281	35	8	2	2	88	6	4	3	1	1	0	0	0	0	0	0	0	0	0	14	0	0	0	0	14	0	0	28	23	1							34	5	5		88	1	0	1	0
282	36	8	2	2	82	6	4	3	1	1	0	0	0	0	0	5	6	11	14	3	3	7	10	7	4	21	21	7	5	5							22	3	3		82	2	2	2	0
283	37	8	2	2	86	6	4	3	1	1	0	0	0	0	0	0	0	0	0	14	0	0	0	0	14	0	0	28	15	4							21	3	3		86	2	0	2	0
284	38	8	2	2	81	6	4	3	1	1	0	0	0	0	0	0	0	0	0	14	0	0	0	0	14	0	0	28	30	1							27	4	4		81	1	0	1	0
285	39	8	2	2	97	7	5	4	1	1	0	0	0	0	0	0	0	0	0	14	0	0	0	0	14	0	0	28	23	1							21	3	3		97	1	0	1	0
286	40	8	2	2	75	5	3	2	0	1	5	5	5	5	2	0	0	0	0	14	0	0	0	0	14	0	0	28	21	1							32	5	5		75	1	0	1	0
287	41	8	2	2	81	6	4	3	1	1	5	5	5	5	2	2	2	4	0	10	0	0	0	0	14	4	0	24	30	1							25	4	4		81	1	0	1	0
288	42	8	2	2	85	6	4	3	1	1	0	0	0	0	0	0	0	0	0	14	0	0	0	0	14	0	0	28	20	2							21	3	3		85	2	0	1	0
289	43	8	2	2	81	6	4	3	1	1	5	5	0	0	2	0	0	0	0	14	0	0	0	0	14	0	0	28	30	1							29	4	4		81	1	0	1	0
290	44	8	2	2	88	6	4	3	1	1	5	5	0	0	2	0	0	0	0	14	4	5	9	7	5	9	0	19	21	1							14	1	1		88	1	0	1	0
291	45	8	2	2	87	6	4	3	1	1	5	5	1	1	3	0	0	0	0	14	3	6	9	7	5	9	0	19	28	1							22	3	3		87	1	0	1	0
292	1	9	4	4	80	6	4	3	0	1	5	5	5	5	2	0	0	0	0	14	0	0	0	0	14	0	0	28													80		0		0
293	2	9	4	4	88	6	4	3	1	1	5	5	4	5	2	0	0	0	0	14	2	3	5	0	9	5	0	23													88		0		0
294	3	9	4	4	86	6	4	3	1	1	5	5	5	5	2	0	0	0	0	14	0	0	0	0	14	0	0	28													86		0		0
295	4	9	4	4	90	7	5	4	1	1	0	0	0	0	0	3	3	6	0	8	5	5	10	7	4	16	0	12													90		0		0
296	5	9	4	4	92	7	5	4	1	1	5	5	5	5	2	0	0	0	0	14	0	0	0	0	14	0	0	28													92		0		0
297	6	9	4	4	86	6	4	3	1	1	5	5	4	5	2	0	0	0	0	14	0	1	1	0	13	1	0	27													86		0		0
298	7	9	4	4	90	7	5	4	1	1	5	5	4	5	2	0	0	0	0	14	2	2	4	0	10	4	0	24													90		0		0
299	8	9	4	4	91	7	5	4	1	1	5	5	0	0	2	0	0	0	0	14	0	0	0	0	14	0	0	28													91		0		0
300	9	9	4	4	88	6	4	3	0	1	5	5	5	5	2	0	0	0	0	14	0	0	0	0	14	0	0	28													88		0		0
301	10	9	4	4	89	6	4	3	1	1	5	5	5	5	2	0	0	0	0	14	0	0	0	0	14	0	0	28													89		0		0
302	11	9	4	4	83	6	4	3	1	1	0	0	0	0	0	1	1	2	0	12	0	0	0	0	14	2	0	26													83		0		0
303	12	9	4	4	88	6	4	3	0	1	5	5	5	5	2	0	0	0	0	14	0	0	0	0	14	0	0	28													88		0		0
304	13	9	4	4	88	6	4	3	0	1	0	0	0	0	0	7	6	13	14	1	5	6	11	14	3	24	28	4													88		2		1
305	14	9	4	4	78	5	3	2	0	1	0	0	0	0	0	5	3	8	7	6	4	5	9	7	5	17	0	11													78		0		0
306	15	9	4	4	71	5	3	2	1	1	5	5	0	0	2	0	0	0	0	14	1	2	3	0	11	3	0	25													71		0		0
307	16	9	4	4	89	6	4	3	0	1	5	5	5	5	2	0	0	0	0	14	0	0	0	0	14	0	0	28													89		0		0
308	17	9	4	4	94	7	5	4	1	1	0	0	0	0	0	0	0	0	0	14	3	2	5	0	9	5	0	23													94		0		0
309	18	9	4	4	84	6	4	3	1	1	0	0	0	0	0	0	1	1	0	13	1	2	3	0	11	4	0	24													84		0		0
310	19	9	4	4	75	5	3	2	1	1	0	0	0	0	0	3	3	6	0	8	3	2	5	0	9	11	0	17													75		0		0
311	20	9	4	4	86	6	4	3	1	1	5	5	2	1	3	0	0	0	0	14	5	5	10	7	4	10	0	18													86		0		0
312	21	9	4	4	100	7	5	4	0	1	5	5	5	5	2	0	0	0	0	14	0	0	0	0	14	0	0	28													100		0		0
313	22	9	4	4	87	6	4	3	1	1	0	0	0	0	0	0	0	0	0	14	0	0	0	0	14	0	0	28													87		0		0
314	23	9	4	4	94	7	5	4	0	1	0	0	0	0	0	0	0	0	0	14	0	0	0	0	14	0	0	28													94		0		0
315	24	9	4	4	100	7	5	4	0	1	5	5	5	5	2	0	0	0	0	14	0	0	0	0	14	0	0	28													100		0		0
316	25	9	4	4	93	7	5	4	1	1	0	0	0	0	0	0	0	0	0	14	0	0	0	0	14	0	0	28													93		0		0
317	26	9	4	4	88	6	4	3	1	1	0	0	0	0	0	0	0	0	0	14	0	0	0	0	14	0	0	28													88		0		0
318	27	9	4	4	82	6	4	3	1	1	5	5	5	5	2	0	0	0	0	14	0	0	0	0	14	0	0	28													82		0		0
319	28	9	4	4	93	7	5	4	1	1	5	5	5	5	2	0	0	0	0	14	0	0	0	0	14	0	0	28													93		0		0
320	30	9	4	4	73	5	3	2	1	1	5	5	5	5	2	0	0	0	0	14	0	0	0	0	14	0	0	28													73		0		0
321	31	9	4	4	96	7	5	4	1	1	0	0	0	0	0	0	0	0	0	14	0	0	0	0	14	0	0	28													96		0		0
322	32	9	4	4	88	6	4	3	0	1	0	0	0	0	0	1	3	4	0	10	2	2	4	0	10	8	0	20													88		0		0
323	33	9	4	4	86	6	4	3	0	1	2	1	0	0	1	4	1	5	0	9	3	4	7	7	7	12	0	16													86		0		0
324	34	9	4	4	94	7	5	4	1	1	2	1	2	1	1	0	1	1	0	13	3	3	6	0	8	7	0	21													94		0		0
325	35	9	4	4	94	7	5	4	1	1	4	5	5	5	2	1	0	1	0	13	0	0	0	0	14	1	0	27													94		0		0
326	36	9	4	4	92	7	5	4	1	1	2	1	0	0	1	6	6	12	14	2	2	2	4	0	10	16	0	12													92		0		0
327	37	9	4	4	100	7	5	4	1	1	5	5	5	5	2	0	0	0	0	14	0	0	0	0	14	0	0	28													100		0		0
328	38	9	4	4	84	6	4	3	1	1	5	5	5	5	2	0	0	0	0	14	0	0	0	0	14	0	0	28													84		0		0
329	38	9	4	4	83	6	4	3	0	1	0	0	0	0	0	1	1	2	0	12	5	5	10	7	4	12	0	16													83		0		0
330	40	9	4	4	91	7	5	4	1	1	0	0	0	0	0	0	0	0	0	14	4	4	8	7	6	8	0	20													91		0		0
331	41	9	4	4	89	6	4	3	1	1	5	5	5	5	2	0	0	0	0	14	0	0	0	0	14	0	0	28													89		0		0
332	42	9	4	4	94	7	5	4	1	1	0	0	0	0	0	0	0	0	0	14	1	0	1	0	13	1	0	27													94		0		0
333	43	9	4	4	93	7	5	4	1	1	5	5	5	5	2	0	0	0	0	14	0	0	0	0	14	0	0	28													93		0		0
334	44	9	4	4	89	6	4	3	1	1	0	0	0	0	0	2	2	4	0	10	0	0	0	0	14	4	0	24													89		0		0
335	45	9	4	4	89	6	4	3	1	1	0	0	0	0	0	3	2	5	0	9	1	2	3	0	11	8	0	20													89		0		0
336	46	9	4	4	88	6	4	3	1	1	5	5	5	5	2	0	0	0	0	14	0	0	0	0	14	0	0	28													88		0		0
337	47	9	4	4	87	6	4	3	1	1	2	1	4	5	3	7	7	14	14	0	6	6	12	14	2	26	28	2													87		2		1
338	48	9	4	4	94	7	5	4	1	1	0	0	0	0	0	2	2	4	0	10	3	3	6	0	8	10	0	18													94		0		0
339	1	10	3	3	85	6	4	3	0	0	5	5	5	5	2	0	0	0	0	14	0	0	0	0	14	0	0	28													85		0		0
340	2	10	3	3	85	6	4	3	1	0	0	0	0	0	0	1	3	4	0	10	4	4	8	7	6	12	0	16													85		0		0
341	3	10	3	3	65	4	2	1	0	0	0	0	0	0	0	2	1	3	0	11	4	5	9	7	5	12	0	16													65		0		0
342	4	10	3	3	85	6	4	3	1	0	4	5	4	5	2	5	4	9	7	5	5	4	9	7	5	18	0	10													85		0		0
343	5	10	3	3	86	6	4	3	1	0	1	1	0	0	1	5	0	5	0	9	2	2	4	0	10	9	0	19													86		0		0
344	6	10	3	3	90	7	5	4	1	0	0	0	0	0	0	1	1	2	0	12	2	2	4	0	10	6	0	22													90		0		0
345	7	10	3	3	74	5	3	2	1	0	5	5	5	5	2	0	0	0	0	14	0	0	0	0	14	0	0	28													74		0		0
346	8	10	3	3	88	6	4	3	1	0	0	0	0	0	0	1	3	4	0	10	7	6	13	14	1	17	0	11	14	4											88	2	0	2	0
347	9	10	3	3	82	6	4	3	1	0	2	1	1	1	1	1	1	2	0	12	0	1	1	0	13	3	0	25													82		0		0
348	10	10	3	3	90	7	5	4	0	0	4	5	2	1	3	3	3	6	0	8	1	1	2	0	12	8	0	20													90		0		0
349	11	10	3	3	70	5	3	2	1	0	0	0	0	0	0	5	4	9	7	5	5	5	10	7	4	19	0	9	29	1											70	1	0	1	0
350	12	10	3	3	86	6	4	3	1	0	1	1	0	0	1	7	7	14	14	0	6	6	12	14	2	26	28	2													86		2		1
351	13	10	3	3	77	5	3	2	1	0	0	0	0	0	0	6	5	11	14	3	4	4	8	7	6	19	21	9	24	1											77	1	2	1	0
352	14	10	3	3	75	5	3	2	1	0	1	1	0	0	1	5	4	9	7	5	0	0	0	0	14	9	0	19	20	2											75	2	0	1	0
353	15	10	3	3	63	4	2	1	0	0	5	5	3	1	3	0	0	0	0	14	4	4	8	7	6	8	0	20	24	1											63	1	0	1	0
354	16	10	3	3	76	5	3	2	1	0	0	0	0	0	0	3	5	8	7	6	6	4	10	7	4	18	0	10	26	1											76	1	0	1	0
355	17	10	3	3	94	7	5	4	0	0	0	0	0	0	0	3	2	5	0	9	2	2	4	0	10	9	0	19													94		0		0
356	18	10	3	3	91	7	5	4	1	0	0	0	0	0	0	0	2	2	0	12	0	0	0	0	14	2	0	26	17	3											91	2	0	2	0
357	19	10	3	3	36	1	1	1	1	0	0	0	0	0	0	5	4	9	7	5	5	6	11	14	3	20	21	8													45		2		0
358	20	10	3	3	94	7	5	4	1	0	0	0	0	0	0	3	2	5	0	9	3	4	7	7	7	12	0	16													94		0		0
359	21	10	3	3	94	7	5	4	1	0	4	5	5	5	2	0	1	1	0	13	0	0	0	0	14	1	0	27	28	1											94	1	0	1	0
360	22	10	3	3	89	6	4	3	1	0	0	0	0	0	0	0	0	0	0	14	0	0	0	0	14	0	0	28	15	4											89	2	0	2	0
361	23	10	3	3	81	6	4	3	1	0	0	0	0	0	0	0	0	0	0	14	0	0	0	0	14	0	0	28													81		0		0
362	24	10	3	3	92	7	5	4	1	0	1	1	1	1	1	6	6	12	14	2	4	4	8	7	6	20	21	8													92		2		0
363	25	10	3	3	93	7	5	4	1	0	5	5	1	1	3	0	0	0	0	14	2	3	5	0	9	5	0	23	18	3											93	2	0	2	0
364	26	10	3	3	84	6	4	3	1	0	5	5	5	5	2	0	0	0	0	14	0	0	0	0	14	0	0	28													84		0		0
365	27	10	3	3	85	6	4	3	0	0	0	0	0	0	0	4	5	9	7	5	7	7	14	14	0	23	21	5	26	1											85	1	2	1	0
366	28	10	3	3	85	6	4	3	0	0	5	5	5	5	2	0	0	0	0	14	0	0	0	0	14	0	0	28	19	3											85	2	0	2	0
367	29	10	3	3	88	6	4	3	1	0	0	0	0	0	0	6	7	13	14	1	5	3	8	7	6	21	21	7													88		2		0
368	30	10	3	3	93	7	5	4	1	0	0	0	0	0	0	0	0	0	0	14	0	0	0	0	14	0	0	28													93		0		0
369	31	10	3	3	69	4	2	1	1	0	4	5	4	5	2	1	0	1	0	13	1	2	3	0	11	4	0	24													69		0		0
370	32	10	3	3	82	6	4	3	1	0	0	0	0	0	0	3	4	7	7	7	5	3	8	7	6	15	0	13	13	4											82	2	0	2	0
371	33	10	3	3	89	6	4	3	1	0	4	5	0	0	2	4	2	6	0	8	5	4	9	7	5	15	0	13	25	1											89	1	0	1	0
372	34	10	3	3	88	6	4	3	1	0	5	5	5	5	2	0	0	0	0	14	0	0	0	0	14	0	0	28	24	1											88	1	0	1	0
373	35	10	3	3	79	5	3	2	1	0	0	0	0	0	0	0	0	0	0	14	0	0	0	0	14	0	0	28													79		0		0
374	36	10	3	3	89	6	4	3	1	0	5	5	0	0	2	0	0	0	0	14	0	0	0	0	14	0	0	28	30	1											89	1	0	1	0
375	37	10	3	3	86	6	4	3	1	0	0	0	0	0	0	5	5	10	7	4	5	5	10	7	4	20	0	8	17	3											86	2	0	2	0
376	38	10	3	3	74	5	3	2	1	0	1	1	0	0	1	7	7	14	14	0	3	3	6	0	8	20	0	8	21	1											74	1	0	1	0
377	39	10	3	3	78	5	3	2	1	0	4	5	4	5	2	2	1	3	0	11	3	3	6	0	8	9	0	19	16	4											78	2	0	2	0
378	40	10	3	3	82	6	4	3	0	0	5	5	4	5	2	0	0	0	0	14	1	0	1	0	13	1	0	27	27	1											82	1	0	1	0
379	41	10	3	3	89	6	4	3	1	0	5	5	1	1	3	0	0	0	0	14	5	3	8	7	6	8	0	20	14	4											89	2	0	2	0
380	42	10	3	3	94	7	5	4	1	0	4	5	5	5	2	4	3	7	7	7	0	0	0	0	14	7	0	21	22	1											94	1	0	1	0
381	43	10	3	3	93	7	5	4	1	0	4	5	0	0	2	2	0	2	0	12	4	5	9	7	5	11	0	17	27	1											93	1	0	1	0
382	44	10	3	3	88	6	4	3	1	0	0	0	0	0	0	7	6	13	14	1	7	7	14	14	0	27	28	1	23	1											88	1	2	1	1
383	45	10	3	3	94	7	5	4	1	0	5	5	5	5	2	0	0	0	0	14	0	0	0	0	14	0	0	28	21	1											94	1	0	1	0
384	46	10	3	3	64	4	2	1	1	0	4	5	4	5	2	4	4	8	7	6	5	2	7	7	7	15	0	13	26	1											64	1	0	1	0
385	47	10	3	3	92	7	5	4	1	0	5	5	4	5	2	0	0	0	0	14	2	3	5	0	9	5	0	23	17	3											92	2	0	2	0
386	48	10	3	3	92	7	5	4	1	0	5	5	5	5	2	0	0	0	0	14	0	0	0	0	14	0	0	28	20	2											92	2	0	1	0
387	49	10	3	3	92	7	5	4	1	0	0	0	0	0	0	2	4	6	0	8	6	6	12	14	2	18	0	10													92		0		0
388	50	10	3	3	84	6	4	3	1	0	5	5	5	5	2	0	0	0	0	14	0	0	0	0	14	0	0	28													84		0		0
389	51	10	3	3	96	7	5	4	1	0	0	0	0	0	0	0	0	0	0	14	6	5	11	14	3	11	0	17													96		0		0
390	1	11	2	2	82	6	4	3	1	1	5	5	4	5	2	0	0	0	0	14	0	1	1	0	13	1	0	27									21.26	3	3		82		0		0
391	2	11	2	2	84	6	4	3	0	1	5	5	5	5	2	0	0	0	0	14	0	0	0	0	14	0	0	28									20.81	3	3		84		0		0
392	3	11	2	2	91	7	5	4	1	1	5	5	4	5	2	0	0	0	0	14	0	1	1	0	13	1	0	27									22.48	3	3		91		0		0
393	4	11	2	2	88	6	4	3	1	1	0	0	0	0	0	0	0	0	0	14	0	0	0	0	14	0	0	28									27.73	4	4		88		0		0
394	5	11	2	2	94	7	5	4	1	1	0	0	0	0	0	0	0	0	0	14	0	0	0	0	14	0	0	28									23.44	4	4		94		0		0
395	6	11	2	2	87	6	4	3	1	1	5	5	5	5	2	0	0	0	0	14	0	0	0	0	14	0	0	28									24.65	4	4		87		0		0
396	7	11	2	2	82	6	4	3	1	1	0	0	0	0	0	6	5	11	14	3	7	6	13	14	1	24	28	4									24.97	4	4		82		2		1
397	8	11	2	2	85	6	4	3	1	1	0	0	0	0	0	0	0	0	0	14	0	0	0	0	14	0	0	28									20.04	3	3		85		0		0
398	9	11	2	2	95	7	5	4	1	1	5	5	5	5	2	0	0	0	0	14	0	0	0	0	14	0	0	28									19.92	3	3		95		0		0
399	10	11	2	2	65	4	2	1	1	1	0	0	0	0	0	0	0	0	0	14	0	0	0	0	14	0	0	28									18.75	2	2		65		0		0
400	11	11	2	2	96	7	5	4	1	1	2	1	2	1	1	7	4	11	14	3	6	7	13	14	1	24	28	4									26.22	4	4		96		2		1
401	12	11	2	2	87	6	4	3	1	1	2	1	2	1	1	2	3	5	0	9	2	2	4	0	10	9	0	19									16.56	1	1		87		0		0
402	13	11	2	2	90	7	5	4	1	1	4	5	5	5	2	1	0	1	0	13	0	0	0	0	14	1	0	27									21.3	3	3		90		0		0
403	14	11	2	2	84	6	4	3	1	1	5	5	5	5	2	0	0	0	0	14	0	0	0	0	14	0	0	28									18.75	2	2		84		0		0
404	15	11	2	2	86	6	4	3	1	1	0	0	0	0	0	0	0	0	0	14	0	0	0	0	14	0	0	28									24.8	4	4		86		0		0
405	16	11	2	2	77	5	3	2	0	1	5	5	5	5	2	0	0	0	0	14	0	0	0	0	14	0	0	28									26.64	4	4		77		0		0
406	17	11	2	2	90	7	5	4	1	1	5	5	0	0	2	0	0	0	0	14	0	0	0	0	14	0	0	28									22.41	3	3		90		0		0
407	18	11	2	2	90	7	5	4	1	1	5	5	4	5	2	0	0	0	0	14	4	3	7	7	7	7	0	21									30.86	5	5		90		0		0
408	19	11	2	2	96	7	5	4	1	1	5	5	5	5	2	0	0	0	0	14	0	0	0	0	14	0	0	28									29.5	4	4		96		0		0
409	20	11	2	2	89	6	4	3	1	1	2	1	2	1	1	4	5	9	7	5	5	3	8	7	6	17	0	11									22.67	3	3		89		0		0
410	21	11	2	2	95	7	5	4	1	1	2	1	0	0	1	4	4	8	7	6	5	6	11	14	3	19	21	9									16.42	1	1		95		2		0
411	22	11	2	2	76	5	3	2	1	1	5	5	5	5	2	0	0	0	0	14	0	0	0	0	14	0	0	28									32.86	5	5		76		0		0
412	23	11	2	2	85	6	4	3	1	1	2	1	1	1	1	3	5	8	7	6	5	5	10	7	4	18	0	10									25	4	4		85		0		0
413	24	11	2	2	70	5	3	2	1	1	0	0	0	0	0	0	0	0	0	14	0	0	0	0	14	0	0	28									35.06	5	5		70		0		0
414	25	11	2	2	93	7	5	4	1	1	5	5	0	0	2	0	0	0	0	14	0	0	0	0	14	0	0	28									26.08	4	4		93		0		0
415	26	11	2	2	89	6	4	3	1	1	5	5	5	5	2	0	0	0	0	14	0	0	0	0	14	0	0	28									26.44	4	4		89		0		0
416	27	11	2	2	91	7	5	4	1	1	5	5	5	5	2	0	0	0	0	14	0	0	0	0	14	0	0	28									20.2	3	3		91		0		0
417	28	11	2	2	81	6	4	3	1	1	5	5	4	5	2	0	0	0	0	14	3	3	6	0	8	6	0	22									28.72	4	4		81		0		0
418	29	11	2	2	94	7	5	4	0	1	5	5	5	5	2	0	0	0	0	14	0	0	0	0	14	0	0	28									19.36	2	2		94		0		0
419	30	11	2	2	90	7	5	4	1	1	0	0	0	0	0	1	1	2	0	12	0	0	0	0	14	2	0	26									25.15	4	4		90		0		0
420	31	11	2	2	90	7	5	4	1	1	5	5	5	5	2	0	0	0	0	14	0	0	0	0	14	0	0	28									22.66	3	3		90		0		0
421	32	11	2	2	90	7	5	4	1	1	3	1	3	1	1	3	3	6	0	8	4	4	8	7	6	14	0	14									22.1	3	3		90		0		0
422	33	11	2	2	95	7	5	4	1	1	5	5	5	5	2	0	0	0	0	14	0	0	0	0	14	0	0	28									26.64	4	4		95		0		0
423	34	11	2	2	93	7	5	4	1	1	0	0	0	0	0	0	0	0	0	14	0	0	0	0	14	0	0	28									25.9	4	4		93		0		0
424	35	11	2	2	80	6	4	3	1	1	2	1	0	0	1	5	4	9	7	5	0	0	0	0	14	9	0	19									26.99	4	4		80		0		0
425	36	11	2	2	92	7	5	4	1	1	4	5	0	0	2	2	0	2	0	12	3	2	5	0	9	7	0	21													92		0		0
426	37	11	2	2	75	5	3	2	1	1	5	5	5	5	2	0	0	0	0	14	0	0	0	0	14	0	0	28									18.03	2	2		75		0		0
427	38	11	2	2	77	5	3	2	1	1	5	5	5	5	2	0	0	0	0	14	0	0	0	0	14	0	0	28									20.31	3	3		77		0		0
428	39	11	2	2	89	6	4	3	0	1	2	1	3	1	1	4	5	9	7	5	3	4	7	7	7	16	0	12									19.53	3	3		89		0		0
429	40	11	2	2	77	5	3	2	0	1	5	5	5	5	2	0	0	0	0	14	0	0	0	0	14	0	0	28									21.97	3	3		77		0		0
430	41	11	2	2	85	6	4	3	1	1	0	0	0	0	0	1	0	1	0	13	1	1	2	0	12	3	0	25													85		0		0
431	42	11	2	2	86	6	4	3	1	1	5	5	5	5	2	0	0	0	0	14	0	0	0	0	14	0	0	28									18.67	2	2		86		0		0
432	43	11	2	2	95	7	5	4	0	1	5	5	5	5	2	0	0	0	0	14	0	0	0	0	14	0	0	28									26.06	4	4		95		0		0
433	44	11	2	2	91	7	5	4	1	1	1	1	1	1	1	5	2	7	7	7	3	4	7	7	7	14	0	14									26.37	4	4		91		0		0
434	45	11	2	2	80	6	4	3	1	1	5	5	5	5	2	0	0	0	0	14	0	0	0	0	14	0	0	28									17.92	2	2		80		0		0
435	46	11	2	2	96	7	5	4	1	1	5	5	5	5	2	0	0	0	0	14	0	0	0	0	14	0	0	28													96		0		0
436	47	11	2	2	91	7	5	4	1	1	5	5	0	0	2	0	0	0	0	14	0	0	0	0	14	0	0	28													91		0		0
437	48	11	2	2	92	7	5	4	1	1	2	1	2	1	1	4	5	9	7	5	5	3	8	7	6	17	0	11									29.78	4	4		92		0		0
438	49	11	2	2	92	7	5	4	1	1	2	1	0	0	1	6	5	11	14	3	3	4	7	7	7	18	21	10									19.43	2	2		92		2		0
439	50	11	2	2	84	6	4	3	1	1	2	1	0	0	1	5	6	11	14	3	6	5	11	14	3	22	28	6									26.56	4	4		84		2		1
440	51	11	2	2	84	6	4	3	0	1	1	1	0	0	1	7	7	14	14	0	7	7	14	14	0	28	28	0									21.22	3	3		84		2		1
441	52	11	2	2	92	7	5	4	0	1	4	5	5	5	2	4	2	6	0	8	0	0	0	0	14	6	0	22									24.61	4	4		92		0		0
442	53	11	2	2	91	7	5	4	0	1	5	5	5	5	2	0	0	0	0	14	0	0	0	0	14	0	0	28									22.04	3	3		91		0		0
443	54	11	2	2	88	6	4	3	1	1	0	0	0	0	0	0	0	0	0	14	0	0	0	0	14	0	0	28									26.64	4	4		88		0		0
444	55	11	2	2	94	7	5	4	1	1	5	5	5	5	2	0	0	0	0	14	0	0	0	0	14	0	0	28									24.61	4	4		94		0		0
445	56	11	2	2	84	6	4	3	0	1	1	1	0	0	1	3	2	5	0	9	0	0	0	0	14	5	0	23									19.03	2	2		84		0		0
446	57	11	2	2	74	5	3	2	1	1	5	5	2	1	3	0	0	0	0	14	6	7	13	14	1	13	0	15									28.13	4	4		74		0		0
447	58	11	2	2	85	6	4	3	1	1	2	1	2	1	1	4	6	10	7	4	5	6	11	14	3	21	21	7									28.08	4	4		85		2		0
448	59	11	2	2	90	7	5	4	1	1	5	5	5	5	2	0	0	0	0	14	0	0	0	0	14	0	0	28									24.97	4	4		90		0		0
449	60	11	2	2	99	7	5	4	0	1	2	1	2	1	1	5	5	10	7	4	6	5	11	14	3	21	21	7									21.51	3	3		99		2		0
450	61	11	2	2	84	6	4	3	1	1	5	5	0	0	2	0	0	0	0	14	0	0	0	0	14	0	0	28									18.73	2	2		84		0		0
451	62	11	2	2	79	5	3	2	1	1	4	5	0	0	2	5	1	6	0	8	0	0	0	0	14	6	0	22									28.01	4	4		79		0		0
452	63	11	2	2	86	6	4	3	1	1	2	1	2	1	1	3	7	10	7	4	7	5	12	14	2	22	21	6									22.66	3	3		86		2		0
453	64	11	2	2	92	7	5	4	1	1	5	5	0	0	2	0	0	0	0	14	3	2	5	0	9	5	0	23									20.2	3	3		92		0		0
454	65	11	2	2	91	7	5	4	1	1	5	5	5	5	2	0	0	0	0	14	0	0	0	0	14	0	0	28									29.3	4	4		91		0		0
455	66	11	2	2	85	6	4	3	1	1	5	5	5	5	2	0	0	0	0	14	0	0	0	0	14	0	0	28									20.2	3	3		85		0		0
456	67	11	2	2	84	6	4	3	1	1	5	5	0	0	2	0	0	0	0	14	0	0	0	0	14	0	0	28									27.68	4	4		84		0		0
457	1	12	1	1	78	5	3	2	0	0	5	5	5	5	2	0	0	0	0	14	0	0	0	0	14	0	0	28	0	5											78	2	0	2	0
458	2	12	1	1	87	6	4	3	1	0	0	0	0	0	0	1	1	2	0	12	0	1	1	0	13	3	0	25	0	5											87	2	0	2	0
459	3	12	1	1	84	6	4	3	1	0	5	5	5	5	2	0	0	0	0	14	0	0	0	0	14	0	0	28	0	5											84	2	0	2	0
460	4	12	1	1	76	5	3	2	0	0	5	5	5	5	2	0	0	0	0	14	0	0	0	0	14	0	0	28	0	5											76	2	0	2	0
461	5	12	1	1	71	5	3	2	1	0	0	0	0	0	0	6	5	11	14	3	6	6	12	14	2	23	28	5	13	4											71	2	2	2	1
462	6	12	1	1	84	6	4	3	1	0	4	5	4	5	2	2	3	5	0	9	2	2	4	0	10	9	0	19													84		0		0
463	7	12	1	1	90	7	5	4	1	0	5	5	5	5	2	0	0	0	0	14	0	0	0	0	14	0	0	28	0	5											90	2	0	2	0
464	8	12	1	1	84	6	4	3	1	0	0	0	0	0	0	0	0	0	0	14	4	4	8	7	6	8	0	20	0	5											84	2	0	2	0
465	9	12	1	1	90	7	5	4	1	0	5	5	5	5	2	0	0	0	0	14	0	0	0	0	14	0	0	28	0	5											90	2	0	2	0
466	10	12	1	1	74	5	3	2	1	1	5	5	5	5	2	0	0	0	0	14	0	0	0	0	14	0	0	28													74		0		0
467	11	12	1	1	69	4	2	1	0	1	0	0	0	0	0	0	0	0	0	14	0	0	0	0	14	0	0	28	25	1											69	1	0	1	0
468	12	12	1	1	82	6	4	3	0	1	0	0	0	0	0	3	2	5	0	9	5	5	10	7	4	15	0	13	16	4											82	2	0	2	0
469	13	12	1	1	82	6	4	3	0	1	5	5	5	5	2	0	0	0	0	14	0	0	0	0	14	0	0	28	30	1											82	1	0	1	0
470	14	12	1	1	61	4	2	1	0	1	0	0	0	0	0	3	2	5	0	9	5	4	9	7	5	14	0	14	30	1											61	1	0	1	0
471	15	12	1	1	75	5	3	2	0	1	5	5	5	5	2	0	0	0	0	14	0	0	0	0	14	0	0	28													75		0		0
472	16	12	1	1	83	6	4	3	1	1	4	5	0	0	2	0	0	0	0	14	0	0	0	0	14	0	0	28	17	3											83	2	0	2	0
473	17	12	1	1	87	6	4	3	1	1	5	5	5	5	2	0	0	0	0	14	0	0	0	0	14	0	0	28	10	4											87	2	0	2	0
474	18	12	1	1	75	5	3	2	0	1	0	0	0	0	0	6	5	11	14	3	5	6	11	14	3	22	28	6													75		2		1
475	19	12	1	1	93	7	5	4	1	1	5	5	5	5	2	0	0	0	0	14	0	0	0	0	14	0	0	28	30	1											93	1	0	1	0
476	20	12	1	1	85	6	4	3	0	1	5	5	5	5	2	0	0	0	0	14	0	0	0	0	14	0	0	28	0	5											85	2	0	2	0
477	21	12	1	1	97	7	5	4	1	1	5	5	5	5	2	0	0	0	0	14	0	0	0	0	14	0	0	28	3	5											97	2	0	2	0
478	22	12	1	1	84	6	4	3	0	1	0	0	0	0	0	6	6	12	14	2	7	7	14	14	0	26	28	2	0	5											84	2	2	2	1
479	23	12	1	1	95	7	5	4	1	1	5	5	5	5	2	0	0	0	0	14	0	0	0	0	14	0	0	28	0	5											95	2	0	2	0
480	24	12	1	1	92	7	5	4	1	1	0	0	0	0	0	0	0	0	0	14	3	3	6	0	8	6	0	22	0	5											92	2	0	2	0
481	25	12	1	1	99	7	5	4	1	1	0	0	0	0	0	1	0	1	0	13	3	2	5	0	9	6	0	22	0	5											99	2	0	2	0
482	26	12	1	1	96	7	5	4	1	1	5	5	5	5	2	0	0	0	0	14	0	0	0	0	14	0	0	28	0	5											96	2	0	2	0
483	27	12	1	1	89	6	4	3	1	1	0	0	0	0	0	0	0	0	0	14	0	0	0	0	14	0	0	28	30	1											89	1	0	1	0
484	28	12	1	1	85	6	4	3	1	1	5	5	5	5	2	0	0	0	0	14	0	0	0	0	14	0	0	28	16	4											85	2	0	2	0
485	29	12	1	1	100	7	5	4	1	1	5	5	5	5	2	0	0	0	0	14	0	0	0	0	14	0	0	28	0	5											100	2	0	2	0
486	30	12	1	1	65	4	2	1	1	1	0	0	0	0	0	2	1	3	0	11	6	5	11	14	3	14	0	14	15	4											65	2	0	2	0
487	31	12	1	1	91	7	5	4	1	1	4	5	0	0	2	6	6	12	14	2	0	3	3	0	11	15	0	13	1	5											91	2	0	2	0
488	32	12	1	1	89	6	4	3	1	1	0	0	0	0	0	0	0	0	0	14	0	0	0	0	14	0	0	28	0	5											89	2	0	2	0
489	33	12	1	1	87	6	4	3	1	1	0	0	0	0	0	4	3	7	7	7	5	4	9	7	5	16	0	12	0	5											87	2	0	2	0
490	34	12	1	1	81	6	4	3	1	1	0	0	0	0	0	7	5	12	14	2	6	6	12	14	2	24	28	4	0	5											81	2	2	2	1
491	35	12	1	1	84	6	4	3	0	1	5	5	5	5	2	0	0	0	0	14	0	0	0	0	14	0	0	28	0	5											84	2	0	2	0
492	36	12	1	1	90	7	5	4	1	1	0	0	0	0	0	3	3	6	0	8	3	4	7	7	7	13	0	15	0	5											90	2	0	2	0
493	37	12	1	1	81	6	4	3	1	1	5	5	5	5	2	0	0	0	0	14	0	0	0	0	14	0	0	28	11	4											81	2	0	2	0
494	38	12	1	1	71	5	3	2	0	1	0	0	0	0	0	3	3	6	0	8	6	4	10	7	4	16	0	12	5	5											71	2	0	2	0
495	39	12	1	1	85	6	4	3	1	1	5	5	5	5	2	0	0	0	0	14	0	0	0	0	14	0	0	28	5	5											85	2	0	2	0
496	40	12	1	1	67	4	2	1	0	1	0	0	0	0	0	0	0	0	0	14	0	0	0	0	14	0	0	28	0	5											67	2	0	2	0
497	41	12	1	1	92	7	5	4	1	1	5	5	5	5	2	0	0	0	0	14	0	0	0	0	14	0	0	28	3	5											92	2	0	2	0
498	42	12	1	1	50	3	1	1	0	1	0	0	0	0	0	6	5	11	14	3	4	5	9	7	5	20	21	8	30	1											50	1	2	1	0
499	43	12	1	1	79	5	3	2	1	1	0	0	0	0	0	4	5	9	7	5	5	4	9	7	5	18	0	10	0	5											79	2	0	2	0
500	44	12	1	1	91	7	5	4	1	1	5	5	5	5	2	0	0	0	0	14	0	0	0	0	14	0	0	28	13	4											91	2	0	2	0
501	45	12	1	1	74	5	3	2	0	1	0	0	0	0	0	0	0	0	0	14	0	0	0	0	14	0	0	28	0	5											74	2	0	2	0
502	46	12	1	1	76	5	3	2	1	1	5	5	5	5	2	0	0	0	0	14	0	0	0	0	14	0	0	28	0	5											76	2	0	2	0
503	47	12	1	1	82	6	4	3	0	1	5	5	5	5	2	0	0	0	0	14	0	0	0	0	14	0	0	28	0	5											82	2	0	2	0
504	48	12	1	1	81	6	4	3	1	1	5	5	5	5	2	0	0	0	0	14	0	0	0	0	14	0	0	28	6	5											81	2	0	2	0
505	49	12	1	1	54	3	1	1	1	1	0	0	0	0	0	3	4	7	7	7	4	5	9	7	5	16	0	12	0	5											54	2	0	2	0
506	50	12	1	1	84	6	4	3	0	1	5	5	5	5	2	0	0	0	0	14	0	0	0	0	14	0	0	28	0	5											84	2	0	2	0
507	51	12	1	1	85	6	4	3	1	1	5	5	5	5	2	0	0	0	0	14	0	0	0	0	14	0	0	28	5	5											85	2	0	2	0
508	52	12	1	1	73	5	3	2	0	1	5	5	5	5	2	0	0	0	0	14	0	0	0	0	14	0	0	28	0	5											73	2	0	2	0
509	53	12	1	1	93	7	5	4	1	1	5	5	5	5	2	0	0	0	0	14	0	0	0	0	14	0	0	28	3	5											93	2	0	2	0
510	54	12	1	1	92	7	5	4	1	1	5	5	5	5	2	0	0	0	0	14	0	0	0	0	14	0	0	28	0	5											92	2	0	2	0
511	55	12	1	1	95	7	5	4	1	1	5	5	0	0	2	0	0	0	0	14	4	5	9	7	5	9	0	19	8	5											95	2	0	2	0
512	56	12	1	1	92	7	5	4	1	1	5	5	5	5	2	0	0	0	0	14	0	0	0	0	14	0	0	28	0	5											92	2	0	2	0
513	57	12	1	1	64	4	2	1	1	1	5	5	5	5	2	0	0	0	0	14	0	0	0	0	14	0	0	28	0	5											64	2	0	2	0
514	58	12	1	1	90	7	5	4	0	1	5	5	5	5	2	0	0	0	0	14	0	0	0	0	14	0	0	28	0	5											90	2	0	2	0
515	59	12	1	1	90	7	5	4	1	1	0	0	0	0	0	0	0	0	0	14	0	0	0	0	14	0	0	28	0	5											90	2	0	2	0
516	60	12	1	1	75	5	3	2	1	1	1	1	0	0	1	6	5	11	14	3	5	4	9	7	5	20	21	8	3	5											75	2	2	2	0
517	61	12	1	1	73	5	3	2	0	1	5	5	5	5	2	0	0	0	0	14	0	0	0	0	14	0	0	28	4	5											73	2	0	2	0
518	62	12	1	1	92	7	5	4	1	1	5	5	3	1	3	0	0	0	0	14	0	2	2	0	12	2	0	26	0	5											92	2	0	2	0
519	63	12	1	1	89	6	4	3	1	1	5	5	5	5	2	0	0	0	0	14	0	0	0	0	14	0	0	28	0	5											89	2	0	2	0
520	64	12	1	1	93	7	5	4	1	1	0	0	0	0	0	0	1	1	0	13	0	0	0	0	14	1	0	27	0	5											93	2	0	2	0
521	65	12	1	1	91	7	5	4	0	1	0	0	0	0	0	0	0	0	0	14	0	0	0	0	14	0	0	28	0	5											91	2	0	2	0
522	66	12	1	1	86	6	4	3	1	1	0	0	0	0	0	0	0	0	0	14	0	0	0	0	14	0	0	28	0	5											86	2	0	2	0
523	67	12	1	1	90	7	5	4	1	1	0	0	0	0	0	3	0	3	0	11	3	1	4	0	10	7	0	21	0	5											90	2	0	2	0
524	68	12	1	1	78	5	3	2	1	1	0	0	0	0	0	0	0	0	0	14	0	0	0	0	14	0	0	28	0	5											78	2	0	2	0
525	69	12	1	1	90	7	5	4	1	1	0	0	0	0	0	3	3	6	0	8	4	3	7	7	7	13	0	15	0	5											90	2	0	2	0
526	70	12	1	1	88	6	4	3	1	1	5	5	5	5	2	0	0	0	0	14	0	0	0	0	14	0	0	28	0	5											88	2	0	2	0
527	71	12	1	1	94	7	5	4	1	1	5	5	5	5	2	0	0	0	0	14	0	0	0	0	14	0	0	28	0	5											94	2	0	2	0
528	1	13	1	1	101	7	5	4	1	0	0	0	0	0	0	1	2	3	0	11	0	0	0	0	14	3	0	25	30	1	9	0	0	22	1	2	19	2	2	0	101	1	0	1	0
529	2	13	1	1	82	6	4	3	1	0	0	0	0	0	0	2	2	4	0	10	2	3	5	0	9	9	0	19	15	4	12	0	1	25	2	2	21	3	3	2	82	2	0	2	0
530	3	13	1	1	88	6	4	3	1	1	2	1	2	1	1	7	7	14	14	0	5	5	10	7	4	24	21	4	30	1	9	0	0	12	0	1	21	3	3	2	88	1	2	1	0
531	4	13	1	1	86	6	4	3	1	1	2	1	2	1	1	2	0	2	0	12	3	3	6	0	8	8	0	20			7	0	0	16	0	2	19	2	2	0	86		0		0
532	5	13	1	1	68	4	2	1	1	0	5	5	0	0	2	0	0	0	0	14	7	6	13	14	1	13	0	15	28	1	11	0	1	22	1	2	21	3	3	2	68	1	0	1	0
533	6	13	1	1	72	5	3	2	1	1	5	5	2	1	3	0	0	0	0	14	4	4	8	7	6	8	0	20	28	1	12	0	1	12	0	1	23	3	3	3	72	1	0	1	0
534	7	13	1	1	71	5	3	2	0	0	5	5	0	0	2	0	0	0	0	14	3	5	8	7	6	8	0	20	22	1	7	0	0	19	1	2	19	2	2	1	71	1	0	1	0
535	8	13	1	1	68	4	2	1	0	1	0	0	0	0	0	3	5	8	7	6	1	4	5	0	9	13	0	15	12	4	4	0	0	10	0	0	19	2	2	1	68	2	0	2	0
536	9	13	1	1	79	5	3	2	1	1	0	0	0	0	0	0	0	0	0	14	2		2	0	12	2	0	26	2	5	11	0	1	15	0	1	21	3	3	2	79	2	0	2	0
537	10	13	1	1	95	7	5	4	1	1	0	0	0	0	0	0	0	0	0	14	0	0	0	0	14	0	0	28	26	1	12	0	1	24	2	2	23	3	3	1	95	1	0	1	0
538	11	13	1	1	73	5	3	2	1	1	0	0	0	0	0	5	6	11	14	3	6	5	11	14	3	22	28	6			7	0	0	18.5	1	2	21	3	3	2	73		2		1
539	12	13	1	1	88	6	4	3	1	1	5	5	5	5	2	0	0	0	0	14	0	0	0	0	14	0	0	28			4	0	0	9	0	0	19	2	2	0	88		0		0
540	13	13	1	1	85	6	4	3	1	1	0	0	0	0	0	3	3	6	0	8	2	1	3	0	11	9	0	19	10	4	9	0	0	16	0	2	21	3	3	2	85	2	0	2	0
541	14	13	1	1	92	7	5	4	1	0	0	0	0	0	0	0	0	0	0	14	5	2	7	7	7	7	0	21	27	1	13	0	1	12	0	1	23	3	3	3	92	1	0	1	0
542	15	13	1	1	90	7	5	4	1	1	0	0	0	0	0	3	1	4	0	10	4	3	7	7	7	11	0	17													90		0		0
543	16	13	1	1	72	5	3	2	1	1	0	0	0	0	0	6	7	13	14	1	6	7	13	14	1	26	28	2	21	1	6	0	0	16.5	0	2	19	2	2	1	72	1	2	1	1
544	17	13	1	1	74	5	3	2	1	0	0	0	0	0	0	3	3	6	0	8	4	3	7	7	7	13	0	15			5	0	0	16.5	0	2	19	2	2	1	74		0		0
545	18	13	1	1	91	7	5	4	1	1	3	1	3	1	1	4	3	7	7	7	1	2	3	0	11	10	0	18	12	4	4	0	0	15	0	1	19	2	2	1	91	2	0	2	0
546	19	13	1	1	94	7	5	4	1	1	1	1	1	1	1	1	1	2	0	12	4	5	9	7	5	11	0	17			3	0	0	15	0	1	19	2	2	0	94		0		0
547	20	13	1	1	98	7	5	4	1	1	0	0	0	0	0	0	0	0	0	14	0	0	0	0	14	0	0	28			10	0	0	20	1	2	23	3	3	3	98		0		0
548	21	13	1	1	67	4	2	1	1	1	2	1	2	1	1	7	5	12	14	2	7	7	14	14	0	26	28	2													67		2		1
549	22	13	1	1	96	7	5	4	1	1	5	5	5	5	2	0	0	0	0	14	0	0	0	0	14	0	0	28			11	0	1	22	1	2	19	2	2	1	96		0		0
550	23	13	1	1	93	7	5	4	1	1	0	0	0	0	0	0	0	0	0	14	0	0	0	0	14	0	0	28			4	0	0	18	1	2	19	2	2	1	93		0		0
551	24	13	1	1	77	5	3	2	0	1	5	5	1	1	3	0	0	0	0	14	5	3	8	7	6	8	0	20			13	0	1	13	0	1	23	3	3	3	77		0		0
552	25	13	1	1	90	7	5	4	1	1	5	5	5	5	2	0	0	0	0	14	0	0	0	0	14	0	0	28	26	1	8	0	0	19	1	2	19	2	2	0	90	1	0	1	0
553	26	13	1	1	85	6	4	3	1	1	5	5	4	5	2	0	5	5	0	9	0	0	0	0	14	5	0	23	14	4	9	0	0	19	1	2	23	3	3	3	85	2	0	2	0
554	27	13	1	1	81	6	4	3	1	1	2	1	2	1	1	4	6	10	7	4	5	5	10	7	4	20	0	8			5	0	0	13	0	1	19	2	2	0	81		0		0
555	28	13	1	1	80	6	4	3	1	1	0	0	0	0	0	0	3	3	0	11	2	2	4	0	10	7	0	21			5	0	0	25	2	2	19	2	2	0	80		0		0
556	29	13	1	1	99	7	5	4	1	1	4	5	0	0	2	1	1	2	0	12	0	0	0	0	14	2	0	26	29	1	8	0	0	16.5	0	2	23	3	3	3	99	1	0	1	0
557	30	13	1	1	88	6	4	3	1	1	0	0	0	0	0	0	0	0	0	14	0	0	0	0	14	0	0	28													88		0		0
558	31	13	1	1	92	7	5	4	1	1	5	5	3	1	3	0	0	0	0	14	2	2	4	0	10	4	0	24	15	4	2	0	0	18.5	1	2	21	3	3	2	92	2	0	2	0
559	32	13	1	1	92	7	5	4	1	1	0	0	0	0	0	0	0	0	0	14	0	0	0	0	14	0	0	28			7	0	0				19	2	2	0	92		0		0
560	33	13	1	1	66	4	2	1	1	1	0	0	0	0	0	7	4	11	14	3	5	5	10	7	4	21	21	7	20	2	2	0	0	9	0	0	19	2	2	1	66	2	2	1	0
561	34	13	1	1	99	7	5	4	1	1	0	0	0	0	0	7	5	12	14	2	6	7	13	14	1	25	28	3			6	0	0	16.5	0	2	19	2	2	0	99		2		1
562	35	13	1	1	92	7	5	4	1	1	0	0	0	0	0	0	0	0	0	14	2	1	3	0	11	3	0	25	3	5	2	0	0	17.5	1	2	19	2	2	1	92	2	0	2	0
563	36	13	1	1	84	6	4	3	1	1	4	5	5	5	2	1	3	4	0	10	0	0	0	0	14	4	0	24			9	0	0	25	2	2	23	3	3	3	84		0		0
564	37	13	1	1	86	6	4	3	1	1	5	5	0	0	2	0	0	0	0	14	3	3	6	0	8	6	0	22			11	0	1	26	2	2	23	3	3	3	86		0		0
565	38	13	1	1	91	7	5	4	1	1	5	5	4	5	2	0	0	0	0	14	5	3	8	7	6	8	0	20	19	3	12	0	1	12	0	1	23	3	3	3	91	2	0	2	0
566	39	13	1	1	84	6	4	3	1	1	2	1	0	0	1	5	6	11	14	3	6	5	11	14	3	22	28	6	15	4	8	0	0	19	1	2	21	3	3	2	84	2	2	2	1
567	40	13	1	1	85	6	4	3	1	1	5	5	5	5	2	0	0	0	0	14	0	0	0	0	14	0	0	28	12	4	13	0	1	25	2	2	21	3	3	2	85	2	0	2	0
568	41	13	1	1	92	7	5	4	0	1	0	0	0	0	0	0	3	3	0	11	0	2	2	0	12	5	0	23			7	0	0	18.5	1	2	21	3	3	2	92		0		0
569	42	13	1	1	78	5	3	2	0		5	5	5	5	2	0	0	0	0	14	0	0	0	0	14	0	0	28	18	3	13	0	1				23	3	3	3	78	2	0	2	0
570	43	13	1	1	87	6	4	3	1	1	1	1	0	0	1	5	6	11	14	3	6	5	11	14	3	22	28	6	28	1	11	0	1	22	1	2	21	3	3	2	87	1	2	1	1
571	44	13	1	1	75	5	3	2	1	0	0	0	0	0	0	3	3	6	0	8	3	3	6	0	8	12	0	16	22	1	4	0	0	15	0	1	19	2	2	0	75	1	0	1	0
572	45	13	1	1	64	4	2	1	1	1	2	1	0	0	1	5	5	10	7	4	7	7	14	14	0	24	21	4	20	2	12	0	1	12	0	1	23	3	3	3	64	2	2	1	0
573	46	13	1	1	87	6	4	3	1	1	0	0	0	0	0	3	4	7	7	7	3	2	5	0	9	12	0	16	29	1	12	0	1	12	0	1	23	3	3	3	87	1	0	1	0
574	47	13	1	1	87	6	4	3	1	1	1	1	1	1	1	4	2	6	0	8	4	3	7	7	7	13	0	15													87		0		0
575	48	13	1	1	82	6	4	3	0	0	0	0	0	0	0	6	5	11	14	3	7	4	11	14	3	22	28	6	12	4	8	0	0	22	1	2	23	3	3	3	82	2	2	2	1
576	49	13	1	1	73	5	3	2	1	1	5	5	5	5	2	1	1	2	0	12	0	0	0	0	14	2	0	26	19	3	11	0	1	24	2	2	23	3	3	3	73	2	0	2	0
577	50	13	1	1	75	5	3	2	0	0	4	5	4	5	2	2	3	5	0	9	4	4	8	7	6	13	0	15	17	3	11	0	1	25	2	2	21	3	3	2	75	2	0	2	0
578	51	13	1	1	75	5	3	2	1	1	5	5	4	5	2	0	0	0	0	14	1	0	1	0	13	1	0	27	23	1	12	0	1	25	2	2	23	3	3	3	75	1	0	1	0
579	52	13	1	1	93	7	5	4	1	1	4	5	4	5	2	0	0	0	0	14	3	2	5	0	9	5	0	23	22	1	13	0	1				21	3	3	2	93	1	0	1	0
580	53	13	1	1	80	6	4	3	1	1	2	1	2	1	1	6	4	10	7	4	2	2	4	0	10	14	0	14	15	4	12	0	1	25	2	2	23	3	3	3	80	2	0	2	0
581	54	13	1	1	87	6	4	3	1	1	5	5	0	0	2	0	0	0	0	14	0	0	0	0	14	0	0	28	19	3	13	0	1	25	2	2	23	3	3	3	87	2	0	2	0
582	55	13	1	1	89	6	4	3	1	1	5	5	0	0	2	0	0	0	0	14	0	0	0	0	14	0	0	28	24	1	11	0	1	26	2	2	23	3	3	3	89	1	0	1	0
583	56	13	1	1	88	6	4	3	1	1	0	0	0	0	0	2	2	4	0	10	4	3	7	7	7	11	0	17			7	0	0	13	0	1	19	2	2	0	88		0		0
584	57	13	1	1	91	7	5	4	1	1	5	5	0	0	2	0	0	0	0	14	6	2	8	7	6	8	0	20	22	1	6	0	0	13	0	1	21	3	3	2	91	1	0	1	0
585	58	13	1	1	67	4	2	1	1	1	0	0	0	0	0	0	0	0	0	14	0	0	0	0	14	0	0	28	7	5	7	0	0	17.5	1	2	19	2	2	1	67	2	0	2	0
586	59	13	1	1	85	6	4	3	1	1	0	0	0	0	0	4	2	6	0	8	3	4	7	7	7	13	0	15			4	0	0	18	1	2	19	2	2	0	85		0		0
587	60	13	1	1	68	4	2	1	1	1	0	0	0	0	0	6	6	12	14	2	7	7	14	14	0	26	28	2			9	0	0	23	1	2	19	2	2	1	68		2		1
588	61	13	1	1	82	6	4	3	1	1	0	0	0	0	0	0	0	0	0	14	0	1	1	0	13	1	0	27			6	0	0	15	0	1	23	3	3	3	82		0		0
589	62	13	1	1	78	5	3	2	1	1	5	5	5	5	2	0	0	0	0	14	0	0	0	0	14	0	0	28			4	0	0	15	0	1	21	3	3	2	78		0		0
590	63	13	1	1	79	5	3	2	1	1	5	5	2	1	3	1	0	1	0	13	1	2	3	0	11	4	0	24													79		0		0
591	64	13	1	1	94	7	5	4	1	1	5	5	5	5	2	0	0	0	0	14	0	0	0	0	14	0	0	28	13	4	8	0	0	17.5	1	2	19	2	2	1	94	2	0	2	0
592	65	13	1	1	96	7	5	4	1	1	0	0	0	0	0	0	0	0	0	14	0	1	1	0	13	1	0	27													96		0		0
593	66	13	1	1	85	6	4	3	1	1	4	5	2	1	3	3	2	5	0	9	2	2	4	0	10	9	0	19	18	3	10	0	0	25	2	2	21	3	3	2	85	2	0	2	0
594	67	13	1	1	92	7	5	4	1		5	5	5	5	2	0	0	0	0	14	0	0	0	0	14	0	0	28	4	5	9	0	0	15	0	1	23	3	3	3	92	2	0	2	0
595	68	13	1	1	70	5	3	2	1		0	0	0	0	0	0	0	0	0	14	0	0	0	0	14	0	0	28			8	0	0	18.5	1	2	19	2	2	1	70		0		0
596	69	13	1	1	83	6	4	3	1		5	5	5	5	2	0	0	0	0	14	0	0	0	0	14	0	0	28	17	3	6	0	0	20	1	2	19	2	2	0	83	2	0	2	0
597	70	13	1	1					0		2	1	2	1	1	5	2	7	7	7	3	5	8	7	6	15	0	13															0		0
598	1	14	2	2	87	6	4	3	1	1	5	5	0	0	2	0	0	0	0	14	0	0	0	0	14	0	0	28													87		0		0
599	2	14	2	2	74	5	3	2	0	0	0	0	0	0	0	0	0	0	0	14	2	0	2	0	12	2	0	26													74		0		0
600	3	14	2	2	89	6	4	3	1	0	0	0	0	0	0	5	5	10	7	4	5	6	11	14	3	21	21	7													89		2		0
601	4	14	2	2	94	7	5	4	1	1	0	0	0	0	0	4	4	8	7	6	6	6	12	14	2	20	21	8													94		2		0
602	5	14	2	2	85	6	4	3	0	1	0	0	0	0	0	0	0	0	0	14	0	0	0	0	14	0	0	28													85		0		0
603	6	14	2	2	96	7	5	4	1	0	0	0	0	0	0	0	1	1	0	13	0	0	0	0	14	1	0	27	25	1											96	1	0	1	0
604	7	14	2	2	97	7	5	4	1	1	5	5	5	5	2	0	0	0	0	14	0	0	0	0	14	0	0	28	20	2											97	2	0	1	0
605	8	14	2	2	90	7	5	4	1	1	5	5	3	1	3	0	0	0	0	14	3	4	7	7	7	7	0	21	23	1											90	1	0	1	0
606	9	14	2	2	82	6	4	3	1	1	0	0	0	0	0	1	1	2	0	12	3	4	7	7	7	9	0	19													82		0		0
607	10	14	2	2	89	6	4	3	1	0	0	0	0	0	0	4	5	9	7	5	7	3	10	7	4	19	0	9	29	1											89	1	0	1	0
608	11	14	2	2	82	6	4	3	0	0	5	5	3	1	3	0	3	3	0	11	0	0	0	0	14	3	0	25	27	1											82	1	0	1	0
609	12	14	2	2	94	7	5	4	1	0	5	5	5	5	2	0	0	0	0	14	0	0	0	0	14	0	0	28													94		0		0
610	13	14	2	2	83	6	4	3	1	0	0	0	0	0	0	0	0	0	0	14	0	0	0	0	14	0	0	28													83		0		0
611	14	14	2	2	89	6	4	3	1	1	1	1	0	0	1	5	0	5	0	9	0	2	2	0	12	7	0	21	23	1											89	1	0	1	0
612	15	14	2	2	85	6	4	3	0		5	5	5	5	2	0	0	0	0	14	0	0	0	0	14	0	0	28	21	1											85	1	0	1	0
613	16	14	2	2	84	6	4	3	1	1	5	5	5	5	2	0	0	0	0	14	0	0	0	0	14	0	0	28													84		0		0
614	17	14	2	2	99	7	5	4	1	1	0	0	0	0	0	4	3	7	7	7	2	0	2	0	12	9	0	19	18	3											99	2	0	2	0
615	18	14	2	2	95	7	5	4	1	0	0	0	0	0	0	0	1	1	0	13	0	0	0	0	14	1	0	27													95		0		0
616	19	14	2	2	80	6	4	3	1	1	4	5	4	5	2	0	0	0	0	14	3	3	6	0	8	6	0	22													80		0		0
617	20	14	2	2	97	7	5	4	1	1	5	5	4	5	2	0	0	0	0	14	0	0	0	0	14	0	0	28													97		0		0
618	21	14	2	2	105	7	5	4	1	1	0	0	0	0	0	1	0	1	0	13	1	1	2	0	12	3	0	25													105		0		0
619	22	14	2	2	92	7	5	4	1	1	1	1	0	0	1	6	6	12	14	2	6	6	12	14	2	24	28	4													92		2		1
620	23	14	2	2	81	6	4	3	1	1	0	0	0	0	0	2	3	5	0	9	4	5	9	7	5	14	0	14	20	2											81	2	0	1	0
621	24	14	2	2	87	6	4	3	1	1	1	1	1	1	1	6	6	12	14	2	6	6	12	14	2	24	28	4													87		2		1
622	25	14	2	2	81	6	4	3	0	1	0	0	0	0	0	6	6	12	14	2	1	3	4	0	10	16	0	12													81		0		0
623	26	14	2	2	80	6	4	3	0	1	0	0	0	0	0	5	7	12	14	2	7	7	14	14	0	26	28	2													80		2		1
624	27	14	2	2	90	7	5	4	1	1	0	0	0	0	0	0	0	0	0	14	0	0	0	0	14	0	0	28													90		0		0
625	28	14	2	2	80	6	4	3	0	1	0	0	0	0	0	0	1	1	0	13	0	0	0	0	14	1	0	27	28	1											80	1	0	1	0
626	29	14	2	2	85	6	4	3	0		0	0	0	0	0	2	5	7	7	7	2	2	4	0	10	11	0	17	27	1											85	1	0	1	0
627	1	14	2	2	82	6	4	3	1	1	5	5	5	5	2	0	0	0	0	14	0	0	0	0	14	0	0	28	25	1											82	1	0	1	0
628	2	14	2	2	92	7	5	4	1	1	0	0	0	0	0	4	3	7	7	7	6	5	11	14	3	18	21	10	20	2											92	2	2	1	0
629	3	14	2	2	87	6	4	3	1	1	4	5	5	5	2	4	4	8	7	6	0	0	0	0	14	8	0	20	23	1											87	1	0	1	0
630	4	14	2	2	78	5	3	2	1	1	5	5	5	5	2	0	0	0	0	14	0	0	0	0	14	0	0	28	19	3											78	2	0	2	0
631	5	14	2	2	79	5	3	2	1	1	5	5	5	5	2	0	0	0	0	14	0	0	0	0	14	0	0	28	18	3											79	2	0	2	0
632	6	14	2	2	85	6	4	3	1	1	4	5	4	5	2	1	1	2	0	12	1	1	2	0	12	4	0	24	24	1											85	1	0	1	0
633	7	14	2	2	68	4	2	1	1	1	1	1	3	1	1	7	5	12	14	2	5	5	10	7	4	22	21	6	24	1											68	1	2	1	0
634	8	14	2	2	84	6	4	3	1	0	4	5	4	5	2	1	0	1	0	13	4	3	7	7	7	8	0	20	23	1											84	1	0	1	0
635	9	14	2	2	102	7	5	4	1	0	5	5	3	1	3	0	0	0	0	14	4	4	8	7	6	8	0	20	21	1											102	1	0	1	0
636	10	14	2	2	79	5	3	2	0	1	4	5	5	5	2	0	2	2	0	12	0	0	0	0	14	2	0	26	20	2											79	2	0	1	0
637	1	14	2	2	77	5	3	2	0		5	5	4	5	2	0	0	0	0	14	4	2	6	0	8	6	0	22	28	1							22.9	3	3		77	1	0	1	0
638	2	14	2	2	70	5	3	2	1		0	0	0	0	0	7	7	14	14	0	6	6	12	14	2	26	28	2									24	4	4		70		2		1
639	3	14	2	2	84	6	4	3	1		4	5	4	5	2	0	0	0	0	14	1	2	3	0	11	3	0	25	28	1							25	4	4		84	1	0	1	0
640	4	14	2	2	95	7	5	4	1		0	0	0	0	0	0	0	0	0	14	0	0	0	0	14	0	0	28	8	5							22	3	3		95	2	0	2	0
641	5	14	2	2	87	6	4	3	0		0	0	0	0	0	0	0	0	0	14	0	0	0	0	14	0	0	28	10	4							17	1	1		87	2	0	2	0
642	6	14	2	2	91	7	5	4	1		4	5	4	5	2	2	5	7	7	7	2	2	4	0	10	11	0	17	8	5							20	3	3		91	2	0	2	0
643	7	14	2	2	75	5	3	2	1		0	0	0	0	0	6	6	12	14	2	6	6	12	14	2	24	28	4									26	4	4		75		2		1
644	8	14	2	2	76	5	3	2	1		0	0	0	0	0	2	3	5	0	9	2	2	4	0	10	9	0	19									18	2	2		76		0		0
645	9	14	2	2	94	7	5	4	1		0	0	0	0	0	0	0	0	0	14	0	0	0	0	14	0	0	28													94		0		0
646	10	14	2	2	90	7	5	4	1		0	0	0	0	0	3	3	6	0	8	1	1	2	0	12	8	0	20	10	4							16	1	1		90	2	0	2	0
647	11	14	2	2	82	6	4	3	1		0	0	0	0	0	0	0	0	0	14	0	0	0	0	14	0	0	28	10	4							19	2	2		82	2	0	2	0
648	12	14	2	2	87	6	4	3	1		0	0	0	0	0	0	0	0	0	14	0	0	0	0	14	0	0	28									18	2	2		87		0		0
649	13	14	2	2	83	6	4	3	1		5	5	0	0	2	0	0	0	0	14	5	3	8	7	6	8	0	20	11	4							25	4	4		83	2	0	2	0
650	14	14	2	2	88	6	4	3	0		0	0	0	0	0	0	0	0	0	14	2	0	2	0	12	2	0	26									18	2	2		88		0		0
651	15	14	2	2	94	7	5	4	1		5	5	0	0	2	0	0	0	0	14	0	0	0	0	14	0	0	28									16	1	1		94		0		0
652	16	14	2	2	102	7	5	4	1		0	0	0	0	0	0	0	0	0	14	0	0	0	0	14	0	0	28	10	4							21	3	3		102	2	0	2	0
653	17	14	2	2	64	4	2	1	0		5	5	1	1	3	0	0	0	0	14	4	4	8	7	6	8	0	20									29	4	4		64		0		0
654	18	14	2	2	70	5	3	2	0		0	0	0	0	0	2	3	5	0	9	4	4	8	7	6	13	0	15									22	3	3		70		0		0
655	19	14	2	2	91	7	5	4	0		0	0	0	0	0	5	7	12	14	2	4	5	9	7	5	21	21	7									20	3	3		91		2		0
656	20	14	2	2	85	6	4	3	0									0	0	14			0	0	14	0	0	28													85		0		0
657	21	14	2	2	81	6	4	3	0		0	0	0	0	0	5	3	8	7	6	5	7	12	14	2	20	21	8									26	4	4		81		2		0
658	22	14	2	2	92	7	5	4	1		0	0	0	0	0	0	0	0	0	14	2	0	2	0	12	2	0	26	7	5							19	2	2		92	2	0	2	0
659	23	14	2	2	90	7	5	4	1		5	5	1	1	3	0	0	0	0	14	3	3	6	0	8	6	0	22	4	5							31	5	5		90	2	0	2	0
660	24	14	2	2	92	7	5	4	1		0	0	0	0	0	0	0	0	0	14	0	0	0	0	14	0	0	28									26	4	4		92		0		0
661	25	14	2	2	74	5	3	2	0		1	1	0	0	1	6	5	11	14	3	5	7	12	14	2	23	28	5													74		2		1
662	26	14	2	2	89	6	4	3	1		5	5	5	5	2	0	0	0	0	14	0	0	0	0	14	0	0	28	28	1							21	3	3		89	1	0	1	0
663	27	14	2	2	88	6	4	3	1		5	5	5	5	2	0	0	0	0	14	0	0	0	0	14	0	0	28	5	5							16	1	1		88	2	0	2	0
664	28	14	2	2	87	6	4	3	1		5	5	5	5	2	0	0	0	0	14	0	0	0	0	14	0	0	28									24	4	4		87		0		0
665	29	14	2	2	87	6	4	3	1		5	5	5	5	2	0	0	0	0	14	0	0	0	0	14	0	0	28									17	1	1		87		0		0
666	30	14	2	2	89	6	4	3	1		5	5	4	5	2	0	0	0	0	14	1	0	1	0	13	1	0	27									23	3	3		89		0		0
667	31	14	2	2	82	6	4	3	1		5	5	5	5	2	0	0	0	0	14	0	0	0	0	14	0	0	28	7	5							26	4	4		82	2	0	2	0
668	32	14	2	2	81	6	4	3	1		5	5	5	5	2	0	0	0	0	14	0	0	0	0	14	0	0	28	7	5							26	4	4		81	2	0	2	0
669	33	14	2	2	89	6	4	3	1		5	5	5	5	2	0	0	0	0	14	0	0	0	0	14	0	0	28	7	5							19	2	2		89	2	0	2	0
670	34	14	2	2	85	6	4	3	1		0	0	0	0	0	0	0	0	0	14	0	0	0	0	14	0	0	28	8	5							25	4	4		85	2	0	2	0
671	35	14	2	2	93	7	5	4	1		0	0	0	0	0	0	4	4	0	10	2	3	5	0	9	9	0	19									19	2	2		93		0		0
672	1	15	5	4	87	6	4	3	1	0	0	0	0	0	0	2	2	4	0	10	4	1	5	0	9	9	0	19													87		0		0
673	2	15	5	4	82	6	4	3	1	0	0	0	0	0	0	7	7	14	14	0	7	7	14	14	0	28	28	0													82		2		1
674	3	15	5	4	86	6	4	3	1	0	4	5	4	5	2	5	3	8	7	6	3	5	8	7	6	16	0	12													86		0		0
675	4	15	5	4	81	6	4	3	1	0	2	1	0	0	1	0	0	0	0	14	3	3	6	0	8	6	0	22													81		0		0
676	5	15	5	4	73	5	3	2	1	0	4	5	4	5	2	3	4	7	7	7	5	3	8	7	6	15	0	13													73		0		0
677	6	15	5	4	88	6	4	3	1	0	0	0	0	0	0	0	0	0	0	14	0	0	0	0	14	0	0	28													88		0		0
678	7	15	5	4	88	6	4	3	1	0	4	5	4	5	2	2	3	5	0	9	0	1	1	0	13	6	0	22													88		0		0
679	8	15	5	4	72	5	3	2	1	0	1	1	0	0	1	2	0	2	0	12	6	5	11	14	3	13	0	15													72		0		0
680	9	15	5	4	92	7	5	4	1	0	5	5	0	0	2	0	0	0	0	14	7	6	13	14	1	13	0	15													92		0		0
681	10	15	5	4	84	6	4	3	1	1	5	5	0	0	2	0	0	0	0	14	1	2	3	0	11	3	0	25	23	1	26	2	2	26	2	2					84	1	0	1	0
682	11	15	5	4	90	7	5	4	0	0	0	0	0	0	0	1	2	3	0	11	0	3	3	0	11	6	0	22			25	2	2	25	2	2					90		0		0
683	12	15	5	4	84	6	4	3	1	0	0	0	0	0	0	2	1	3	0	11	2	1	3	0	11	6	0	22	12	4	23	1	2	23	1	2					84	2	0	2	0
684	13	15	5	4	94	7	5	4	1	1	5	5	0	0	2	0	0	0	0	14	2	2	4	0	10	4	0	24			19	1	2	19	1	2					94		0		0
685	14	15	5	4	93	7	5	4	1	0	0	0	0	0	0	6	6	12	14	2	4	4	8	7	6	20	21	8			26	2	2	26	2	2					93		2		0
686	15	15	5	4	84	6	4	3	0	1	4	5	0	0	2	2	2	4	0	10	5	5	10	7	4	14	0	14	13	4	25	2	2	25	2	2					84	2	0	2	0
687	16	15	5	4	94	7	5	4	1	1	4	5	4	5	2	2	2	4	0	10	1	2	3	0	11	7	0	21	25	1	23	1	2	23	1	2					94	1	0	1	0
688	17	15	5	4	92	7	5	4	1	1	5	5	5	5	2	0	0	0	0	14	0	0	0	0	14	0	0	28			21	1	2	21	1	2					92		0		0
689	18	15	5	4	78	5	3	2	0	1	0	0	0	0	0	0	0	0	0	14	1	3	4	0	10	4	0	24	22	1	24	2	2	24	2	2					78	1	0	1	0
690	19	15	5	4	84	6	4	3	1	0	0	0	0	0	0	1	5	6	0	8	6	4	10	7	4	16	0	12			17	0	2	17	0	2					84		0		0
691	20	15	5	4	97	7	5	4	1	0	0	0	0	0	0	4	3	7	7	7	4	2	6	0	8	13	0	15			21	1	2	21	1	2					97		0		0
692	21	15	5	4	80	6	4	3	1	0	0	0	0	0	0	0	0	0	0	14	0	0	0	0	14	0	0	28			26	2	2	26	2	2					80		0		0
693	22	15	5	4	81	6	4	3	1	0	0	0	0	0	0	5	3	8	7	6	6	6	12	14	2	20	21	8	15	4	25	2	2	25	2	2					81	2	2	2	0
694	23	15	5	4	83	6	4	3	1	0	1	1	0	0	1	0	0	0	0	14	3	1	4	0	10	4	0	24			21	1	2	21	1	2					83		0		0
695	24	15	5	4	90	7	5	4	1	0	4	5	4	5	2	1	1	2	0	12	0	1	1	0	13	3	0	25			18	1	2	18	1	2					90		0		0
696	25	15	5	4	71	5	3	2	0	0	0	0	0	0	0	5	4	9	7	5	6	7	13	14	1	22	21	6			16	0	2	16	0	2					71		2		0
697	26	15	5	4	79	5	3	2	0	0	1	1	0	0	1	1	1	2	0	12	3	3	6	0	8	8	0	20	18	3	24	2	2	24	2	2					79	2	0	2	0
698	27	15	5	4	81	6	4	3	0	0	0	0	0	0	0	4	3	7	7	7	7	7	14	14	0	21	21	7			18	1	2	18	1	2					81		2		0
699	28	15	5	4	77	5	3	2	1	0	5	5	5	5	2	0	0	0	0	14	0	0	0	0	14	0	0	28	20	2	22	1	2	22	1	2					77	2	0	1	0
700	29	15	5	4	81	6	4	3	1	1	0	0	0	0	0	6	4	10	7	4	5	5	10	7	4	20	0	8	24	1	25	2	2	25	2	2					81	1	0	1	0
701	30	15	5	4	90	7	5	4	1	0	5	5	5	5	2	0	0	0	0	14	0	0	0	0	14	0	0	28	15	4	24	2	2	24	2	2					90	2	0	2	0
702	31	15	5	4	85	6	4	3	1		0	0	0	0	0	3	6	9	7	5	6	6	12	14	2	21	21	7													85		2		0
703	32	15	5	4	87	6	4	3	1		0	0	0	0	0	6	4	10	7	4	5	4	9	7	5	19	0	9	15	4											87	2	0	2	0
704	33	15	5	4	58	3	1	1	0		0	0	0	0	0	7	7	14	14	0	7	7	14	14	0	28	28	0	11	4											58	2	2	2	1
705	34	15	5	4					1		5	5	5	5	2	0	0	0	0	14	0	0	0	0	14	0	0	28	12	4												2	0	2	0
706	35	15	5	4	69	4	2	1	1	1	0	0	0	0	0	7	7	14	14	0	7	6	13	14	1	27	28	1	17	3											69	2	2	2	1
707	36	15	5	4	95	7	5	4	0		5	5	5	5	2	0	1	1	0	13	0	0	0	0	14	1	0	27	22	1											95	1	0	1	0
708	37	15	5	4	81	6	4	3	1		0	0	0	0	0	4	3	7	7	7	5	4	9	7	5	16	0	12	13	4											81	2	0	2	0
709	38	15	5	4					1		5	5	5	5	2	0	0	0	0	14	0	0	0	0	14	0	0	28															0		0
710	39	15	5	4					0		5	5	5	5	2	0	0	0	0	14	0	0	0	0	14	0	0	28															0		0
711	40	15	5	4					0		0	0	0	0	0	4	4	8	7	6	5	4	9	7	5	17	0	11															0		0
712	41	15	5	4	87	6	4	3	0		0	0	0	0	0	3	2	5	0	9	2	3	5	0	9	10	0	18	17	3											87	2	0	2	0
713	42	15	5	4	69	4	2	1	0		0	0	0	0	0	0	0	0	0	14	2	2	4	0	10	4	0	24	5	5											69	2	0	2	0
714	43	15	5	4					0		0	0	0	0	0	2	2	4	0	10	3	2	5	0	9	9	0	19	7	5												2	0	2	0
715	44	15	5	4	90	7	5	4	0		0	0	0	0	0	0	0	0	0	14	0	0	0	0	14	0	0	28													90		0		0
716	45	15	5	4	95	7	5	4	0		4	5	4	5	2	1	2	3	0	11	0	0	0	0	14	3	0	25													95		0		0
717	46	15	5	4	84	6	4	3	0		5	5	5	5	2	0	0	0	0	14	0	0	0	0	14	0	0	28	20	2											84	2	0	1	0
718	47	15	5	4	67	4	2	1	1		5	5	0	0	2	0	0	0	0	14	2	2	4	0	10	4	0	24													67		0		0
719	48	15	5	4	68	4	2	1	1		0	0	0	0	0	4	0	4	0	10	0	0	0	0	14	4	0	24	24	1											68	1	0	1	0
720	49	15	5	4	73	5	3	2	1		3	1	0	0	1	0	0	0	0	14	4	0	4	0	10	4	0	24	26	1											73	1	0	1	0
721	50	15	5	4	84	6	4	3	1		5	5	0	0	2	0	0	0	0	14	4	3	7	7	7	7	0	21	15	4											84	2	0	2	0
722	51	15	5	4	79	5	3	2	1		5	5	5	5	2	0	0	0	0	14	0	0	0	0	14	0	0	28	11	4											79	2	0	2	0
723	52	15	5	4					1		0	0	0	0	0	4	5	9	7	5	3	2	5	0	9	14	0	14															0		0
724	53	15	5	4	83	6	4	3	1		0	0	0	0	0	0	1	1	0	13	0	0	0	0	14	1	0	27	16	4											83	2	0	2	0
725	54	15	5	4	90	7	5	4	1		0	0	0	0	0	5	5	10	7	4	5	4	9	7	5	19	0	9	9	5											90	2	0	2	0
726	55	15	5	4					1		0	0	0	0	0	5	5	10	7	4	5	5	10	7	4	20	0	8	7	5												2	0	2	0
727	56	15	5	4					1		0	0	0	0	0	0	0	0	0	14	6	6	12	14	2	12	0	16															0		0
728	57	15	5	4					0		0	0	0	0	0	5	5	10	7	4	5	6	11	14	3	21	21	7															2		0
729	58	15	5	4					1		0	0	0	0	0	6	5	11	14	3	7	6	13	14	1	24	28	4															2		1
730	59	15	5	4					1		0	0	0	0	0	6	5	11	14	3	6	6	12	14	2	23	28	5															2		1
731	60	15	5	4	66	4	2	1	1		0	0	0	0	0	4	2	6	0	8	2	2	4	0	10	10	0	18													66		0		0
732	61	15	5	4	91	7	5	4	1		0	0	0	0	0	5	6	11	14	3	6	6	12	14	2	23	28	5													91		2		1
733	62	15	5	4	89	6	4	3	0		0	0	0	0	0	0	0	0	0	14	0	0	0	0	14	0	0	28													89		0		0
734	63	15	5	4	81	6	4	3	1		0	0	0	0	0	4	4	8	7	6	5	4	9	7	5	17	0	11													81		0		0
735	64	15	5	4	67	4	2	1	0		0	0	0	0	0	0	0	0	0	14	4	3	7	7	7	7	0	21	4	5											67	2	0	2	0
736	65	15	5	4					1		0	0	0	0	0	0	1	1	0	13	3	3	6	0	8	7	0	21															0		0
737	66	15	5	4	68	4	2	1	1		0	0	0	0	0	0	0	0	0	14	0	0	0	0	14	0	0	28	7	5											68	2	0	2	0
738	67	15	5	4	82	6	4	3	1		0	0	0	0	0	5	5	10	7	4	6	5	11	14	3	21	21	7													82		2		0
739	68	15	5	4	82	6	4	3	1		0	0	0	0	0	4	4	8	7	6	6	5	11	14	3	19	21	9													82		2		0
740	69	15	5	4					0		0	0	0	0	0	0	0	0	0	14	0	0	0	0	14	0	0	28															0		0
741	70	15	5	4					1		0	0	0	0	0	0	0	0	0	14	0	0	0	0	14	0	0	28															0		0
742	71	15	5	4					1		0	0	0	0	0	4	5	9	7	5	5	6	11	14	3	20	21	8	20	2												2	2	1	0
743	72	15	5	4	89	6	4	3	1		0	0	0	0	0	2	2	4	0	10	1	1	2	0	12	6	0	22													89		0		0
744	73	15	5	4	72	5	3	2	1		0	0	0	0	0	7	7	14	14	0	6	6	12	14	2	26	28	2	13	4											72	2	2	2	1
745	74	15	5	4	83	6	4	3	1		0	0	0	0	0	1	0	1	0	13	0	0	0	0	14	1	0	27	27	1											83	1	0	1	0
746	75	15	5	4	99	7	5	4	1		0	0	0	0	0	0	0	0	0	14	0	0	0	0	14	0	0	28	17	3											99	2	0	2	0
747	76	15	5	4	89	6	4	3	0		0	0	0	0	0	0	0	0	0	14	2	1	3	0	11	3	0	25	4	5											89	2	0	2	0
748	77	15	5	4	98	7	5	4	0		0	0	0	0	0	0	0	0	0	14	0	0	0	0	14	0	0	28													98		0		0
749	78	15	5	4					1		0	0	0	0	0	0	0	0	0	14	0	0	0	0	14	0	0	28	14	4												2	0	2	0
750	79	15	5	4					1		0	0	0	0	0	2	1	3	0	11	0	2	2	0	12	5	0	23															0		0
751	80	15	5	4					1		0	0	0	0	0	5	5	10	7	4	5	6	11	14	3	21	21	7															2		0
752	81	15	5	4					1		0	0	0	0	0	5	4	9	7	5	6	6	12	14	2	21	21	7															2		0
753	82	15	5	4	59	3	1	1	1		5	5	5	5	2	0	0	0	0	14	0	0	0	0	14	0	0	28	16	4											59	2	0	2	0
754	83	15	5	4					1		0	0	0	0	0	5	4	9	7	5	5	6	11	14	3	20	21	8															2		0
755	84	15	5	4					0		0	0	0	0	0	0	0	0	0	14	0	0	0	0	14	0	0	28															0		0
756	85	15	5	4	73	5	3	2	0		5	5	0	0	2	0	0	0	0	14	6	6	12	14	2	12	0	16													73		0		0
757	86	15	5	4					1		0	0	0	0	0	6	6	12	14	2	6	6	12	14	2	24	28	4															2		1
758	87	15	5	4	97	7	5	4	1		0	0	0	0	0	0	0	0	0	14	0	0	0	0	14	0	0	28	25	1											97	1	0	1	0
759	88	15	5	4	88	6	4	3	0		0	0	0	0	0	6	6	12	14	2	5	6	11	14	3	23	28	5	15	4											88	2	2	2	1
760	1	16	2	2	100	7	5	4	1	1	0	0	0	0	0	0	0	0	0	14	0	0	0	0	14	0	0	28			10	0	0	16.5	0	2	24.1	4	4		100		0		0
761	2	16	2	2	79	5	3	2	1	1	0	0	0	0	0	7	7	14	14	0	7	7	14	14	0	28	28	0	13	4	11	0	1	25	2	2	19.5	2	2		79	2	2	2	1
762	3	16	2	2	97	7	5	4	1	1	2	1	0	0	1	6	6	12	14	2	4	5	9	7	5	21	21	7			10	0	0	18.5	1	2	19.6	3	3		97		2		0
763	4	16	2	2	100	7	5	4	1	1	5	5	0	0	2	0	0	0	0	14	1	4	5	0	9	5	0	23	27	1							22	3	3		100	1	0	1	0
764	5	16	2	2	75	5	3	2	0	1	5	5	3	1	3	0	0	0	0	14	6	3	9	7	5	9	0	19	24	1	10	0	0	19	1	2	24.6	4	4		75	1	0	1	0
765	6	16	2	2	85	6	4	3	1	1	3	1	5	5	3	1	4	5	0	9	2	1	3	0	11	8	0	20	22	1	13	0	1	25	2	2	23	3	3		85	1	0	1	0
766	7	16	2	2	91	7	5	4	0	1	2	1	2	1	1	4	3	7	7	7	3	3	6	0	8	13	0	15	28	1	12	0	1	27	2	2	26.3	4	4		91	1	0	1	0
767	8	16	2	2	86	6	4	3	0	1	0	0	0	0	0	1	1	2	0	12	1	4	5	0	9	7	0	21	9	5	10	0	0	20	1	2	22	3	3		86	2	0	2	0
768	9	16	2	2	87	6	4	3	1	1	5	5	0	0	2	0	0	0	0	14	0	0	0	0	14	0	0	28	3	5	11	0	1	23	1	2	34	5	5		87	2	0	2	0
769	10	16	2	2	93	7	5	4	1	1	0	0	0	0	0	0	0	0	0	14	0	0	0	0	14	0	0	28	15	4	11	0	1				27	4	4		93	2	0	2	0
770	11	16	2	2	102	7	5	4	1	1	5	5	5	5	2	0	0	0	0	14	0	0	0	0	14	0	0	28	21	1	11	0	1	15	0	1	19.9	3	3		102	1	0	1	0
771	12	16	2	2	86	6	4	3	0	1	0	0	0	0	0	1	5	6	0	8	6	5	11	14	3	17	0	11	14	4	4	0	0	15	0	1	19	2	2		86	2	0	2	0
772	13	16	2	2	95	7	5	4	1	1	2	1	0	0	1	2	2	4	0	10	0	0	0	0	14	4	0	24			9	0	0	20	1	2	22.7	3	3		95		0		0
773	14	16	2	2	85	6	4	3	0	1	2	1	3	1	1	5	6	11	14	3	2	2	4	0	10	15	0	13	15	4	11	0	1				23.2	4	4		85	2	0	2	0
774	15	16	2	2	87	6	4	3	1	1	5	5	0	0	2	0	0	0	0	14	0	0	0	0	14	0	0	28	20	2	13	0	1				27.5	4	4		87	2	0	1	0
775	16	16	2	2	103	7	5	4	1	1	0	0	0	0	0	0	0	0	0	14	0	0	0	0	14	0	0	28	7	5	9	0	0	16	0	2	15.6	1	1		103	2	0	2	0
776	17	16	2	2	90	7	5	4	1	1	1	1	1	1	1	5	4	9	7	5	5	5	10	7	4	19	0	9	26	1	10	0	0	21	1	2	19.1	2	2		90	1	0	1	0
777	18	16	2	2	86	6	4	3	1	1	0	0	0	0	0	3	4	7	7	7	6	4	10	7	4	17	0	11	20	2	11	0	1	25	2	2	19.2	2	2		86	2	0	1	0
778	19	16	2	2	89	6	4	3	1	1	0	0	0	0	0	3	4	7	7	7	6	4	10	7	4	17	0	11	20	2	12	0	1				21.8	3	3		89	2	0	1	0
779	20	16	2	2	93	7	5	4	1	1	2	1	1	1	1	0	0	0	0	14	3	3	6	0	8	6	0	22	10	4	11	0	1	22	1	2	25.4	4	4		93	2	0	2	0
780	21	16	2	2	76	5	3	2	0	1	5	5	5	5	2	0	0	0	0	14	0	0	0	0	14	0	0	28	22	1	12	0	1	25	2	2	23.7	4	4		76	1	0	1	0
781	22	16	2	2	88	6	4	3	1	1	0	0	0	0	0	0	0	0	0	14	0	0	0	0	14	0	0	28	25	1	10	0	0	18.5	1	2	20.6	3	3		88	1	0	1	0
782	23	16	2	2	99	7	5	4	1	1	5	5	0	0	2	0	0	0	0	14	3	3	6	0	8	6	0	22	10	4	8	0	0	16.5	0	2	19.1	2	2		99	2	0	2	0
783	24	16	2	2	85	6	4	3	1	1	5	5	2	1	3	0	0	0	0	14	5	5	10	7	4	10	0	18			2	0	0	9.5	0	0	18.1	2	2		85		0		0
784	25	16	2	2	92	7	5	4	1	1	5	5	5	5	2	0	0	0	0	14	0	0	0	0	14	0	0	28	13	4	9	0	0	19.5	1	2	22.4	3	3		92	2	0	2	0
785	26	16	2	2	83	6	4	3	1	1	4	5	0	0	2	4	3	7	7	7	4	5	9	7	5	16	0	12	17	3	10	0	0	19	1	2	24.1	4	4		83	2	0	2	0
786	27	16	2	2	95	7	5	4	1	1	4	5	4	5	2	5	3	8	7	6	1	2	3	0	11	11	0	17	18	3	12	0	1				25	4	4		95	2	0	2	0
787	28	16	2	2	90	7	5	4	1	1	5	5	3	1	3	2	2	4	0	10	6	3	9	7	5	13	0	15	28	1	11	0	1	25	2	2	18	2	2		90	1	0	1	0
788	29	16	2	2	94	7	5	4	1	1	3	1	1	1	1	0	0	0	0	14	3	3	6	0	8	6	0	22	30	1	6	0	0	12	0	1	17	1	1		94	1	0	1	0
789	30	16	2	2	88	6	4	3	1	1	2	1	0	0	1	4	7	11	14	3	6	7	13	14	1	24	28	4	20	2							25.3	4	4		88	2	2	1	1
790	31	16	2	2	90	7	5	4	1	1	5	5	3	1	3	0	0	0	0	14	4	4	8	7	6	8	0	20	22	1	12	0	1				31.6	5	5		90	1	0	1	0
791	32	16	2	2	83	6	4	3	1	1	0	0	0	0	0	0	0	0	0	14	0	0	0	0	14	0	0	28									15.8	1	1		83		0		0
792	33	16	2	2	88	6	4	3	1	1	5	5	5	5	2	0	0	0	0	14	0	0	0	0	14	0	0	28	26	1	12	0	1				23	3	3		88	1	0	1	0
793	34	16	2	2	84	6	4	3	1	1	5	5	5	5	2	1	0	1	0	13	0	0	0	0	14	1	0	27	22	1	11	0	1	18.5	1	2	19.5	2	2		84	1	0	1	0
794	35	16	2	2	86	6	4	3	1	1	0	0	0	0	0	5	4	9	7	5	6	6	12	14	2	21	21	7									21.6	3	3		86		2		0
795	37	16	2	2	67	4	2	1	0	1	5	5	0	0	2	0	0	0	0	14	5	6	11	14	3	11	0	17	30	1	12	0	1				31.3	5	5		67	1	0	1	0
796	38	16	2	2	88	6	4	3	0	1	2	1	2	1	1	7	7	14	14	0	6	5	11	14	3	25	28	3	19	3	14	0	1				26.3	4	4		88	2	2	2	1
797	39	16	2	2	93	7	5	4	1	1	0	0	0	0	0	0	0	0	0	14	0	0	0	0	14	0	0	28	0	5	9	0	0	15	0	1	19.6	3	3		93	2	0	2	0
798	40	16	2	2	89	6	4	3	0	1	0	0	0	0	0	7	7	14	14	0	7	6	13	14	1	27	28	1	28	1	12	0	1				27.1	4	4		89	1	2	1	1
799	41	16	2	2	87	6	4	3	1	1	2	1	0	0	1	2	2	4	0	10	0	3	3	0	11	7	0	21			10	0	0	25	2	2	22.7	3	3		87		0		0
800	42	16	2	2	82	6	4	3	1	1	2	1	2	1	1	6	5	11	14	3	7	7	14	14	0	25	28	3	11	4	14	0	1				25	4	4		82	2	2	2	1
801	43	16	2	2	98	7	5	4	1	1	3	1	3	1	1	0	2	2	0	12	3	0	3	0	11	5	0	23	2	5	11	0	1				26.6	4	4		98	2	0	2	0
802	44	16	2	2	75	5	3	2	1	1	2	1	2	1	1	6	5	11	14	3	3	6	9	7	5	20	21	8	24	1	7	0	0	16	0	2	19	2	2		75	1	2	1	0
803	45	16	2	2	85	6	4	3	0	1	0	0	0	0	0	5	4	9	7	5	5	5	10	7	4	19	0	9	15	4	12	0	1				25	4	4		85	2	0	2	0
804	46	16	2	2	96	7	5	4	1	1	0	0	0	0	0	0	0	0	0	14	0	0	0	0	14	0	0	28	6	5	8	0	0	14	0	1	20	3	3		96	2	0	2	0
805	47	16	2	2	95	7	5	4	1	1	0	0	0	0	0	2	5	7	7	7	4	3	7	7	7	14	0	14	16	4	4	0	0	9	0	0	18.5	2	2		95	2	0	2	0
806	48	16	2	2	67	4	2	1	1	1	0	0	0	0	0	7	7	14	14	0	5	7	12	14	2	26	28	2	30	1	11	0	1	25	2	2	18.4	2	2		67	1	2	1	1
807	49	16	2	2	99	7	5	4	1	1	5	5	5	5	2	0	0	0	0	14	0	0	0	0	14	0	0	28	23	1	10	0	0	19.5	1	2	17.3	1	1		99	1	0	1	0
808	50	16	2	2	101	7	5	4	1	1	1	1	1	1	1	0	0	0	0	14	2	0	2	0	12	2	0	26	21	1	5	0	0	15	0	1	16.8	1	1		101	1	0	1	0
809	51	16	2	2	88	6	4	3	0	1	0	0	0	0	0	5	6	11	14	3	6	7	13	14	1	24	28	4			9	0	0	13	0	1	16.9	1	1		88		2		1
810	52	16	2	2	90	7	5	4	1	1	4	5	4	5	2	0	0	0	0	14	2	5	7	7	7	7	0	21	3	5	6	0	0	11	0	1	16.6	1	1		90	2	0	2	0
811	53	16	2	2	87	6	4	3	1	1	3	1	5	5	3	1	1	2	0	12	0	0	0	0	14	2	0	26	26	1	14	0	1				23.8	4	4		87	1	0	1	0
812	54	16	2	2	95	7	5	4	1	1	5	5	4	5	2	0	0	0	0	14	1	4	5	0	9	5	0	23	27	1	14	0	1				23	3	3		95	1	0	1	0
813	55	16	2	2	84	6	4	3	1	1	0	0	0	0	0	0	0	0	0	14	0	0	0	0	14	0	0	28	29	1	11	0	1	25	2	2	19.5	2	2		84	1	0	1	0
814	56	16	2	2	89	6	4	3	1	1	2	1	0	0	1	4	4	8	7	6	0	0	0	0	14	8	0	20			9	0	0	19.5	1	2	25	4	4		89		0		0
815	57	16	2	2	85	6	4	3	0	1	5	5	5	5	2	0	0	0	0	14	0	0	0	0	14	0	0	28	20	2	10	0	0	25	2	2	19	2	2		85	2	0	1	0
816	58	16	2	2	89	6	4	3	0	1	0	0	0	0	0	3	3	6	0	8	4	4	8	7	6	14	0	14	8	5	8	0	0	15	0	1	19	2	2		89	2	0	2	0
817	59	16	2	2	94	7	5	4	1	1	4	5	4	5	2	7	7	14	14	0	6	4	10	7	4	24	21	4	28	1	12	0	1				23	3	3		94	1	2	1	0
818	60	16	2	2	90	7	5	4	1	1	4	5	2	1	3	3	3	6	0	8	6	5	11	14	3	17	0	11	16	4	6	0	0	15	0	1	18.9	2	2		90	2	0	2	0
819	61	16	2	2	92	7	5	4	1	1	4	5	4	5	2	4	4	8	7	6	2	2	4	0	10	12	0	16	14	4	8	0	0	20	1	2	24	4	4		92	2	0	2	0
820	62	16	2	2	87	6	4	3	1	1	5	5	5	5	2	0	0	0	0	14	0	0	0	0	14	0	0	28	18	3	4	0	0	15	0	1	15.6	1	1		87	2	0	2	0
821	63	16	2	2	89	6	4	3	1	1	2	1	2	1	1	4	4	8	7	6	3	5	8	7	6	16	0	12	13	4	12	0	1				23.9	4	4		89	2	0	2	0
822	64	16	2	2	99	7	5	4	1	1	2	1	2	1	1	6	7	13	14	1	7	6	13	14	1	26	28	2	16	4	13	0	1				21.1	3	3		99	2	2	2	1
823	65	16	2	2	80	6	4	3	0	1	0	0	0	0	0	0	0	0	0	14	0	1	1	0	13	1	0	27	25	1	12	0	1	26	2	2	23	3	3		80	1	0	1	0
824	66	16	2	2	90	7	5	4	0	1	0	0	0	0	0	4	4	8	7	6	4	5	9	7	5	17	0	11			11	0	1	25	2	2	23.9	4	4		90		0		0
825	67	16	2	2	67	4	2	1	1	1	0	0	0	0	0	2	1	3	0	11	2	3	5	0	9	8	0	20			9	0	0	18.5	1	2	23	3	3		67		0		0
826	68	16	2	2	77	5	3	2	0	1	0	0	0	0	0	7	6	13	14	1	6	7	13	14	1	26	28	2	17	3	13	0	1	27.5	2	2	23	3	3		77	2	2	2	1
827	69	16	2	2	76	5	3	2	0	1	5	5	0	0	2	0	0	0	0	14	7	6	13	14	1	13	0	15			10	0	0	19.5	1	2	21.6	3	3		76		0		0
828	71	16	2	2	91	7	5	4	0	1	5	5	0	0	2	0	0	0	0	14	0	0	0	0	14	0	0	28	9	5	2	0	0	9.5	0	0	19	2	2		91	2	0	2	0
829	72	16	2	2	86	6	4	3	0	1	1	1	0	0	1	1	1	2	0	12	0	1	1	0	13	3	0	25	2	5	9	0	0	25	2	2	21.4	3	3		86	2	0	2	0
830	73	16	2	2	76	5	3	2	0	1	0	0	0	0	0	0	0	0	0	14	0	0	0	0	14	0	0	28			9	0	0	17.5	1	2	25	4	4		76		0		0
831	74	16	2	2	99	7	5	4	1	1	2	1	2	1	1			0	0	14	5	4	9	7	5	9	0	19	9	5	9	0	0	18	1	2	22.13	3	3		99	2	0	2	0
832	75	16	2	2	83	6	4	3	1	1	0	0	0	0	0	0	0	0	0	14	0	0	0	0	14	0	0	28	12	4	8	0	0	18	1	2	17.1	1	1		83	2	0	2	0
833	76	16	2	2	84	6	4	3	1	1	0	0	0	0	0	3	3	6	0	8	5	5	10	7	4	16	0	12	12	4	6	0	0	17	0	2	19	2	2		84	2	0	2	0
834	77	16	2	2	87	6	4	3	1	1	2	1	1	1	1	4	5	9	7	5	2	3	5	0	9	14	0	14	11	4	6	0	0	18	1	2	18.39	2	2		87	2	0	2	0
835	78	16	2	2	87	6	4	3	1	1	2	1	2	1	1	4	3	7	7	7	5	6	11	14	3	18	21	10	9	5	15	0	1	25	2	2	8	8	5		87	2	2	2	0
836	79	16	2	2	86	6	4	3	1	1	1	1	1	1	1	2	1	3	0	11	1	2	3	0	11	6	0	22	4	5	8	0	0	17.5	1	2	20.93	3	3		86	2	0	2	0
837	80	16	2	2	83	6	4	3	1	1	2	1	2	1	1	4	5	9	7	5	3	4	7	7	7	16	0	12	12	4	6	0	0	13	0	1	16.1	1	1		83	2	0	2	0
838	81	16	2	2	86	6	4	3	1	1	5	5	5	5	2	0	0	0	0	14	0	0	0	0	14	0	0	28	16	4	11	0	1	25	2	2	23.34	4	4		86	2	0	2	0
839	82	16	2	2	90	7	5	4	0	1	0	0	0	0	0	4	6	10	7	4	4	5	9	7	5	19	0	9			7	0	0	15	0	1	18.28	2	2		90		0		0
840	83	16	2	2	80	6	4	3	1	1	2	1	0	0	1	7	6	13	14	1	7	7	14	14	0	27	28	1	14	4	10	0	0	25	2	2	24.22	4	4		80	2	2	2	1
841	84	16	2	2	87	6	4	3	0	1	4	5	4	5	2	3	3	6	0	8	3	3	6	0	8	12	0	16	2	5	9	0	0	23	1	2	23	3	3		87	2	0	2	0
842	85	16	2	2	75	5	3	2	0	1	0	0	0	0	0	2	1	3	0	11	3	2	5	0	9	8	0	20			11	0	1	25	2	2	23	3	3		75		0		0
843	86	16	2	2	71	5	3	2	1	1	0	0	0	0	0	2	3	5	0	9	5	5	10	7	4	15	0	13	26	1	8	0	0	19	1	2	24.1	4	4		71	1	0	1	0
844	87	16	2	2	82	6	4	3	1	1	0	0	0	0	0	1	0	1	0	13	1	1	2	0	12	3	0	25			6	0	0	15	0	1	21.3	3	3		82		0		0
845	89	16	2	2	92	7	5	4	1	1	5	5	5	5	2	0	0	0	0	14	0	0	0	0	14	0	0	28	21	1	10	0	0	26	2	2	25.9	4	4		92	1	0	1	0
846	90	16	2	2	84	6	4	3	1	1	0	0	0	0	0	0	0	0	0	14	0	0	0	0	14	0	0	28	17	3	10	0	0	19	1	2	208	5	5		84	2	0	2	0
847	91	16	2	2	88	6	4	3	1	1	1	1	4	5	3	2	3	5	0	9	5	6	11	14	3	16	0	12													88		0		0
848	92	16	2	2	62	4	2	1	0	1	2	1	2	1	1	0	0	0	0	14	0	0	0	0	14	0	0	28	25	1				25	2	2	24.3	4	4		62	1	0	1	0
849	93	16	2	2	78	5	3	2	0	1	2	1	2	1	1	6	6	12	14	2	5	6	11	14	3	23	28	5													78		2		1
850	94	16	2	2	77	5	3	2	1	1	2	1	2	1	1	0	0	0	0	14	0	0	0	0	14	0	0	28	18	3							24.8	4	4		77	2	0	2	0
851	1	17	2	2	85	6	4	3	0	1	4	5	4	5	2	2	2	4	0	10	4	3	7	7	7	11	0	17	23.4	1	14	0	1								85	1	0	1	0
852	2	17	2	2	92	7	5	4	1	1	0	0	0	0	0	0	0	0	0	14	0	0	0	0	14	0	0	28			3	0	0				23.02	4	4		92		0		0
853	3	17	2	2	76	5	3	2	1	0	0	0	0	0	0	0	0	0	0	14	5	5	10	7	4	10	0	18			5	0	0				29.38	4	4		76		0		0
854	4	17	2	2	64	4	2	1	1	1	5	5	5	5	2	0	0	0	0	14	0	0	0	0	14	0	0	28	24.2	1	12	0	1				19.8	3	3		64	1	0	1	0
855	5	17	2	2	84	6	4	3	1	1	0	0	0	0	0	0	0	0	0	14	0	0	0	0	14	0	0	28	8.7	5	8	0	0				30.28	5	5		84	2	0	2	0
856	6	17	2	2	98	7	5	4	1	1	0	0	0	0	0	0	0	0	0	14	0	0	0	0	14	0	0	28	22.2	1	11	0	1				30.55	5	5		98	1	0	1	0
857	7	17	2	2	92	7	5	4	1	1	5	5	5	5	2	0	0	0	0	14	0	0	0	0	14	0	0	28	26.4	1	10	0	0				27.5	4	4		92	1	0	1	0
858	8	17	2	2	95	7	5	4	1	1	5	5	5	5	2	0	0	0	0	14	0	0	0	0	14	0	0	28	29.2	1	9	0	0				11	1	1		95	1	0	1	0
859	9	17	2	2	80	6	4	3	1	1	5	5	4	5	2	0	0	0	0	14	2	1	3	0	11	3	0	25	30	1	10	0	0				30.62	5	5		80	1	0	1	0
860	10	17	2	2	91	7	5	4	1	0	2	1	1	1	1	7	7	14	14	0	5	5	10	7	4	24	21	4	26.3	1	11	0	1				26.5	4	4		91	1	2	1	0
861	11	17	2	2	83	6	4	3	1	1	2	1	1	1	1	6	5	11	14	3	5	6	11	14	3	22	28	6	10.7	4	3	0	0				18.04	2	2		83	2	2	2	1
862	12	17	2	2	90	7	5	4	1	0	0	0	0	0	0	0	0	0	0	14	0	0	0	0	14	0	0	28	9.2	4	3	0	0				20	3	3		90	2	0	2	0
863	13	17	2	2	93	7	5	4	1	0	5	5	5	5	2	0	0	0	0	14	0	0	0	0	14	0	0	28	19.4	2	4	0	0				17.92	2	2		93	2	0	1	0
864	14	17	2	2	93	7	5	4	1	0	0	0	0	0	0	1	0	1	0	13	5	5	10	7	4	11	0	17	30	1	8	0	0				19.14	2	2		93	1	0	1	0
865	15	17	2	2	86	6	4	3	1	0	4	5	5	5	2	3	3	6	0	8	0	0	0	0	14	6	0	22	23.2	1	12	0	1				39.22	5	5		86	1	0	1	0
866	16	17	2	2	69	4	2	1	1	0	0	0	0	0	0	1	2	3	0	11	0	0	0	0	14	3	0	25	25.4	1	11	0	1				52.8	5	5		69	1	0	1	0
867	17	17	2	2	77	5	3	2	1	0	3	1	0	0	1	1	1	2	0	12	0	0	0	0	14	2	0	26	29	1	10	0	0				19.7	3	3		77	1	0	1	0
868	18	17	2	2	86	6	4	3	1	0	0	0	0	0	0	0	0	0	0	14	0	0	0	0	14	0	0	28	22.4	1	12	0	1				30.68	5	5		86	1	0	1	0
869	19	17	2	2	78	5	3	2	0	0	0	0	0	0	0	4	1	5	0	9	4	3	7	7	7	12	0	16	19.7	2	11	0	1				25.39	4	4		78	2	0	1	0
870	20	17	2	2	82	6	4	3	0	1	3	1	3	1	1	5	3	8	7	6	1	4	5	0	9	13	0	15	8.4	5	8	0	0				17.3	1	1		82	2	0	2	0
871	21	17	2	2	67	4	2	1	0	0	0	0	0	0	0	7	6	13	14	1	7	6	13	14	1	26	28	2	27.2	1	13	0	1				31.64	5	5		67	1	2	1	1
872	22	17	2	2	73	5	3	2	0	0	1	1	2	1	1	7	6	13	14	1	7	7	14	14	0	27	28	1	27.3	1	12	0	1				26.08	4	4		73	1	2	1	1
873	23	17	2	2	65	4	2	1	0	1	2	1	2	1	1	3	7	10	7	4	4	7	11	14	3	21	21	7	17.9	3	10	0	0				27.4	4	4		65	2	2	2	0
874	24	17	2	2	75	5	3	2	0	0	0	0	0	0	0	5	3	8	7	6	6	6	12	14	2	20	21	8			12	0	1				29.04	4	4		75		2		0
875	25	17	2	2	85	6	4	3	0	0	0	0	0	0	0	0	0	0	0	14	2	3	5	0	9	5	0	23	18.4	3	11	0	1				37.45	5	5		85	2	0	2	0
876	26	17	2	2	82	6	4	3	0	0	5	5	0	0	2	0	0	0	0	14	0	0	0	0	14	0	0	28	28.5	1	8	0	0				24.36	4	4		82	1	0	1	0
877	27	17	2	2	90	7	5	4	1	0	0	0	0	0	0	0	0	0	0	14	0	0	0	0	14	0	0	28	7.8	5	10	0	0				34.61	5	5		90	2	0	2	0
878	28	17	2	2	87	6	4	3	1	0	0	0	0	0	0	0	0	0	0	14	0	0	0	0	14	0	0	28			7	0	0				17.15	1	1		87		0		0
879	29	17	2	2	98	7	5	4	1	0	0	0	0	0	0	0	0	0	0	14	0	0	0	0	14	0	0	28			9	0	0				21.23	3	3		98		0		0
880	30	17	2	2	79	5	3	2	1	0	5	5	5	5	2	0	0	0	0	14	1	1	2	0	12	2	0	26	24.3	1	6	0	0				20.94	3	3		79	1	0	1	0
881	31	17	2	2	91	7	5	4	0	1	1	1	1	1	1	3	5	8	7	6	4	2	6	0	8	14	0	14	18.4	3	8	0	0				18	2	2		91	2	0	2	0
882	32	17	2	2	79	5	3	2	0	0	1	1	2	1	1	6	6	12	14	2	5	4	9	7	5	21	21	7	26.7	1	9	0	0				23.97	4	4		79	1	2	1	0
883	33	17	2	2	76	5	3	2	1	0	0	0	0	0	0	0	0	0	0	14	0	0	0	0	14	0	0	28	11.4	4	11	0	1				33.06	5	5		76	2	0	2	0
884	34	17	2	2	93	7	5	4	1	1	0	0	0	0	0	0	0	0	0	14	0	0	0	0	14	0	0	28	29.8	1	29.8	2	2				30.19	5	5		93	1	0	1	0
885	35	17	2	2	91	7	5	4	1	1	0	0	0	0	0	0	0	0	0	14	3	0	3	0	11	3	0	25	24.2	1	9	0	0				24.75	4	4		91	1	0	1	0
886	36	17	2	2	72	5	3	2	0	0	0	0	0	0	0	5	6	11	14	3	7	7	14	14	0	25	28	3			7	0	0				18.44	2	2		72		2		1
887	37	17	2	2	86	6	4	3	0	0	0	0	0	0	0	0	0	0	0	14	0	0	0	0	14	0	0	28			8	0	0				30.78	5	5		86		0		0
888	38	17	2	2	74	5	3	2	0	1	5	5	3	1	3	0	0	0	0	14	1	1	2	0	12	2	0	26	25.7	1	10	0	0				20.93	3	3		74	1	0	1	0
889	39	17	2	2	76	5	3	2	0	1	0	0	0	0	0	0	1	1	0	13	4	4	8	7	6	9	0	19	27.7	1	13	0	1				24.69	4	4		76	1	0	1	0
890	40	17	2	2	94	7	5	4	1	1	0	0	0	0	0	5	4	9	7	5	4	5	9	7	5	18	0	10	8.2	5	7	0	0				15.82	1	1		94	2	0	2	0
891	41	17	2	2	70	5	3	2	1	0	2	1	0	0	1	3	2	5	0	9	0	0	0	0	14	5	0	23	24.9	1	7	0	0				19.74	3	3		70	1	0	1	0
892	42	17	2	2	94	7	5	4	1	0	5	5	5	5	2	0	0	0	0	14	0	0	0	0	14	0	0	28	22	1	7	0	0				17.95	2	2		94	1	0	1	0
893	43	17	2	2	97	7	5	4	1	0	5	5	5	5	2	0	0	0	0	14	0	0	0	0	14	0	0	28	26.8	1	9	0	0				20.39	3	3		97	1	0	1	0
894	44	17	2	2	90	7	5	4	0	0	1	1	1	1	1	6	5	11	14	3	7	5	12	14	2	23	28	5	29.8	1	10	0	0				25.4	4	4		90	1	2	1	1
895	45	17	2	2	88	6	4	3	1	0	5	5	5	5	2	0	0	0	0	14	0	0	0	0	14	0	0	28	19.2	2	10	0	0				20.25	3	3		88	2	0	1	0
896	46	17	2	2	82	6	4	3	1	0	5	5	0	0	2	0	0	0	0	14	0	0	0	0	14	0	0	28	26.4	1	8	0	0				27.73	4	4		82	1	0	1	0
897	47	17	2	2	94	7	5	4	1	1	5	5	4	5	2	0	0	0	0	14	2	0	2	0	12	2	0	26	30	1	13	0	1				24.6	4	4		94	1	0	1	0
898	48	17	2	2	76	5	3	2	0	0	4	5	4	5	2	4	5	9	7	5	3	4	7	7	7	16	0	12	26.7	1	12	0	1				30.55	5	5		76	1	0	1	0
899	49	17	2	2	82	6	4	3	1	0	2	1	0	0	1	4	3	7	7	7	3	3	6	0	8	13	0	15	21.4	1	8	0	0				24.19	4	4		82	1	0	1	0
900	50	17	2	2	77	5	3	2	1	0	0	0	0	0	0	0	0	0	0	14	2	0	2	0	12	2	0	26	20	2	10	0	0				41.3	5	5		77	2	0	1	0
901	51	17	2	2	85	6	4	3	0	1	2	1	1	1	1	5	4	9	7	5	6	7	13	14	1	22	21	6	24.4	1	11	0	1				30.14	5	5		85	1	2	1	0
902	52	17	2	2	75	5	3	2	0	1	5	5	5	5	2	0	0	0	0	14	0	0	0	0	14	0	0	28	22.4	1	12	0	1				29.2	4	4		75	1	0	1	0
903	53	17	2	2	91	7	5	4	1	0	0	0	0	0	0	0	0	0	0	14	0	0	0	0	14	0	0	28	22.2	1	8	0	0				22.59	3	3		91	1	0	1	0
904	54	17	2	2	79	5	3	2	1	1	4	5	4	5	2	2	2	4	0	10	3	4	7	7	7	11	0	17	19.7	2	7	0	0				18.9	2	2		79	2	0	1	0
905	55	17	2	2	86	6	4	3	1	0	5	5	5	5	2	0	0	0	0	14	0	0	0	0	14	0	0	28	25.4	1	11	0	1				21.83	3	3		86	1	0	1	0
906	56	17	2	2	86	6	4	3	1	0	5	5	5	5	2	0	0	0	0	14	0	0	0	0	14	0	0	28	30	1	14	0	1				25.97	4	4		86	1	0	1	0
907	57	17	2	2	91	7	5	4	1	1	4	5	4	5	2	0	0	0	0	14	3	3	6	0	8	6	0	22	27.8	1	13	0	1				30.57	5	5		91	1	0	1	0
908	58	17	2	2	91	7	5	4	1	0	5	5	4	5	2	0	0	0	0	14	4	3	7	7	7	7	0	21	21.2	1	9	0	0				22.35	3	3		91	1	0	1	0
909	59	17	2	2	87	6	4	3	1	0	5	5	5	5	2	0	0	0	0	14	0	0	0	0	14	0	0	28	28.8	1	10	0	0				31.53	5	5		87	1	0	1	0
910	60	17	2	2	83	6	4	3	1	0	5	5	0	0	2	0	0	0	0	14	4	4	8	7	6	8	0	20	20.4	1	13	0	1				34.46	5	5		83	1	0	1	0
911	61	17	2	2	86	6	4	3	1	0	5	5	5	5	2	0	0	0	0	14	0	0	0	0	14	0	0	28	24.2	1	12	0	1				29.02	4	4		86	1	0	1	0
912	62	17	2	2	83	6	4	3	1	0	5	5	5	5	2	0	0	0	0	14	0	0	0	0	14	0	0	28	27	1	11	0	1				31.53	5	5		83	1	0	1	0
913	63	17	2	2	90	7	5	4	0	0	5	5	5	5	2	0	0	0	0	14	0	0	0	0	14	0	0	28	29.2	1	11	0	1				30.59	5	5		90	1	0	1	0
914	64	17	2	2	69	4	2	1	0	0	4	5	5	5	2	3	3	6	0	8	0	0	0	0	14	6	0	22	28	1	8	0	0				24.39	4	4		69	1	0	1	0
915	65	17	2	2	76	5	3	2	1	1	0	0	0	0	0	3	3	6	0	8	2	1	3	0	11	9	0	19	21.7	1	8	0	0				31.05	5	5		76	1	0	1	0
916	66	17	2	2	85	6	4	3	1	1	5	5	5	5	2	0	0	0	0	14	0	0	0	0	14	0	0	28	26.4	1	14	0	1				30.61	5	5		85	1	0	1	0
917	67	17	2	2	88	6	4	3	1	0	5	5	5	5	2	0	0	0	0	14	0	0	0	0	14	0	0	28	23.2	1	11	0	1				38.17	5	5		88	1	0	1	0
918	68	17	2	2	87	6	4	3	1	1	4	5	4	5	2	0	1	1	0	13	2	1	3	0	11	4	0	24	14.7	4	11	0	1				26.37	4	4		87	2	0	2	0
919	69	17	2	2	78	5	3	2	1	1	5	5	5	5	2	7	7	14	14	0	0	0	0	0	14	14	0	14	28.3	1	13	0	1				25.11	4	4		78	1	0	1	0
920	70	17	2	2	84	6	4	3	0	0	5	5	4	5	2	0	0	0	0	14	2	0	2	0	12	2	0	26	12.5	4											84	2	0	2	0
921	71	17	2	2	79	5	3	2	1	0	0	0	0	0	0	0	1	1	0	13	3	2	5	0	9	6	0	22	20	2	10	0	0				41.3	5	5		79	2	0	1	0
922	72	17	2	2	81	6	4	3	0	0						2	2	4	0	10	0	0	0	0	14	4	0	24	18.7	3											81	2	0	2	0
923	73	17	2	2	93	7	5	4	1	1	0	0	0	0	0	7	7	14	14	0	5	7	12	14	2	26	28	2	24	1	8	0	0				21.9	3	3		93	1	2	1	1
924	74	17	2	2	85	6	4	3	0	1	1	1	5	5	3	5	7	12	14	2	0	0	0	0	14	12	0	16	13.4	4											85	2	0	2	0
925	75	17	2	2	94	7	5	4	1	1	0	0	0	0	0	4	1	5	0	9	0	1	1	0	13	6	0	22	16.2	3	6	0	0								94	2	0	2	0
926	76	17	2	2	78	5	3	2	1	1	0	0	0	0	0	6	2	8	7	6	3	4	7	7	7	15	0	13	24	1	11	0	1				26.25	4	4		78	1	0	1	0
927	77	17	2	2	93	7	5	4	1	1	5	5	5	5	2	0	0	0	0	14	0	0	0	0	14	0	0	28	26.4	1	10	0	0				29.47	4	4		93	1	0	1	0
928	78	17	2	2	87	6	4	3	0	0	4	5	4	5	2	7	4	11	14	3	6	7	13	14	1	24	28	4	28.4	1	10	0	0				22.19	3	3		87	1	2	1	1
929	79	17	2	2	80	6	4	3	1	0	4	5	4	5	2	1	2	3	0	11	1	0	1	0	13	4	0	24	11.7	4	1	0	0				23	3	3		80	2	0	2	0
930	80	17	2	2	63	4	2	1	0	0	0	0	0	0	0	5	2	7	7	7	2	2	4	0	10	11	0	17	28	1	14	0	1				26	4	4		63	1	0	1	0
931	81	17	2	2	82	6	4	3	1	0	0	0	0	0	0	7	7	14	14	0	6	6	12	14	2	26	28	2	13.3	4	10	0	0				25.81	4	4		82	2	2	2	1
932	82	17	2	2	64	4	2	1	0	0	5	5	3	1	3	0	0	0	0	14	1	3	4	0	10	4	0	24	18	3	10	0	0				22.5	3	3		64	2	0	2	0
933	83	17	2	2	82	6	4	3	1	0	0	0	0	0	0	0	0	0	0	14	0	0	0	0	14	0	0	28	29.4	1	11	0	1				29.7	4	4		82	1	0	1	0
934	84	17	2	2	84	6	4	3	0	0	0	0	0	0	0	5	4	9	7	5	5	6	11	14	3	20	21	8	25.4	1	14	0	1				24.13	4	4		84	1	2	1	0
935	85	17	2	2	76	5	3	2	1	1	0	0	0	0	0	0	0	0	0	14	0	0	0	0	14	0	0	28													76		0		0
936	86	17	2	2	73	5	3	2	0	0	1	1	3	1	1	7	6	13	14	1	4	4	8	7	6	21	21	7	18.7	3	14	0	1				29.7	4	4		73	2	2	2	0
937	87	17	2	2	72	5	3	2	0	0	0	0	0	0	0	2	3	5	0	9	0	0	0	0	14	5	0	23	13.7	4											72	2	0	2	0
938	88	17	2	2	84	6	4	3	1	0	3	1	3	1	1	0	0	0	0	14	4	4	8	7	6	8	0	20	28.4	1							30.82	5	5		84	1	0	1	0
939	89	17	2	2	84	6	4	3	1	1	2	1	5	5	3	5	5	10	7	4	0	0	0	0	14	10	0	18	28.4	1	8	0	0				18.49	2	2		84	1	0	1	0
940	90	17	2	2	91	7	5	4	1		0	0	0	0	0	0	0	0	0	14	0	0	0	0	14	0	0	28	23.2	1							22	3	3		91	1	0	1	0
941	91	17	2	2	81	6	4	3	1	0	5	5	0	0	2	0	0	0	0	14	0	0	0	0	14	0	0	28	29.4	1	13	0	1				24.2	4	4		81	1	0	1	0
942	92	17	2	2	81	6	4	3	1		0	0	0	0	0	0	0	0	0	14	0	0	0	0	14	0	0	28													81		0		0
943	93	17	2	2	96	7	5	4	1		5	5	0	0	2	0	0	0	0	14	0	0	0	0	14	0	0	28	23.4	1											96	1	0	1	0
944	1	18	5	4	80	6	4	3	1	1	0	0	0	0	0	0	0	0	0	14	0	0	0	0	14	0	0	28	25	1											80	1	0	1	0
945	2	18	5	4	73	5	3	2	1	0	0	0	0	0	0	4	4	8	7	6	5	6	11	14	3	19	21	9													73		2		0
946	3	18	5	4	75	5	3	2	0	1	2	1	0	0	1	0	0	0	0	14	6	6	12	14	2	12	0	16													75		0		0
947	4	18	5	4	58	3	1	1	0	0	0	0	0	0	0	5	5	10	7	4	6	4	10	7	4	20	0	8	19	3											58	2	0	2	0
948	5	18	5	4	69	4	2	1	0	0	0	0	0	0	0	0	2	2	0	12	5	5	10	7	4	12	0	16													69		0		0
949	6	18	5	4	39	1	1	1	0	0	0	0	0	0	0	7	7	14	14	0	7	7	14	14	0	28	28	0	25	1											45	1	2	1	1
950	7	18	5	4	53	3	1	1	0	0	0	0	0	0	0	1	4	5	0	9	4	1	5	0	9	10	0	18													53		0		0
951	8	18	5	4	47	2	1	1	1	1	0	0	0	0	0	1	2	3	0	11	4	4	8	7	6	11	0	17													47		0		0
952	9	18	5	4	79	5	3	2	1	1	0	0	0	0	0	0	0	0	0	14	0	0	0	0	14	0	0	28	5	5											79	2	0	2	0
953	10	18	5	4	65	4	2	1	1	0	0	0	0	0	0	5	6	11	14	3	5	6	11	14	3	22	28	6													65		2		1
954	11	18	5	4	27	1	1	1	0	1	0	0	0	0	0	6	6	12	14	2	6	6	12	14	2	24	28	4													45		2		1
955	12	18	5	4	62	4	2	1	0	0	0	0	0	0	0	5	5	10	7	4	6	4	10	7	4	20	0	8													62		0		0
956	13	18	5	4	42	2	1	1	0	0	0	0	0	0	0	5	4	9	7	5	5	6	11	14	3	20	21	8													45		2		0
957	14	18	5	4	66	4	2	1	0	1	0	0	0	0	0	5	0	5	0	9	5	5	10	7	4	15	0	13	25	1											66	1	0	1	0
958	15	18	5	4	89	6	4	3	1	1	0	0	0	0	0	0	0	0	0	14	0	0	0	0	14	0	0	28													89		0		0
959	16	18	5	4	89	6	4	3	1	1	0	0	0	0	0	0	0	0	0	14	0	0	0	0	14	0	0	28													89		0		0
960	17	18	5	4	73	5	3	2	1	1	0	0	0	0	0	4	5	9	7	5	7	7	14	14	0	23	21	5	24.7	1											73	1	2	1	0
961	18	18	5	4	77	5	3	2	0	1	0	0	0	0	0	0	0	0	0	14	0	0	0	0	14	0	0	28													77		0		0
962	19	18	5	4	81	6	4	3	0	1	0	0	0	0	0	1	2	3	0	11	0	1	1	0	13	4	0	24													81		0		0
963	20	18	5	4	91	7	5	4	0	1	0	0	0	0	0	0	0	0	0	14	0	0	0	0	14	0	0	28													91		0		0
964	21	18	5	4	83	6	4	3	1	1	0	0	0	0	0	0	0	0	0	14	0	0	0	0	14	0	0	28													83		0		0
965	22	18	5	4	73	5	3	2	1	1	0	0	0	0	0	0	0	0	0	14	0	0	0	0	14	0	0	28	13	4											73	2	0	2	0
966	23	18	5	4	84	6	4	3	1	1	0	0	0	0	0	0	0	0	0	14	0	0	0	0	14	0	0	28													84		0		0
967	24	18	5	4	84	6	4	3	1	1	0	0	0	0	0	0	0	0	0	14	0	0	0	0	14	0	0	28													84		0		0
968	25	18	5	4	81	6	4	3	1	1	0	0	0	0	0	6	6	12	14	2	0	0	0	0	14	12	0	16													81		0		0
969	26	18	5	4	88	6	4	3	0	1	0	0	0	0	0	2	1	3	0	11	3	2	5	0	9	8	0	20													88		0		0
970	27	18	5	4	83	6	4	3	0	1	0	0	0	0	0	5	6	11	14	3	6	7	13	14	1	24	28	4													83		2		1
971	28	18	5	4	90	7	5	4	1	1	0	0	0	0	0	5	2	7	7	7			0	0	14	7	0	21													90		0		0
972	29	18	5	4	72	5	3	2	0	1	5	5	5	5	2	0	0	0	0	14	0	0	0	0	14	0	0	28	26.3	1											72	1	0	1	0
973	30	18	5	4	71	5	3	2	0	1	0	0	0	0	0	0	0	0	0	14	0	0	0	0	14	0	0	28	13	4											71	2	0	2	0
974	31	18	5	4	75	5	3	2	0	1	0	0	0	0	0	3	3	6	0	8	0	0	0	0	14	6	0	22	30	1											75	1	0	1	0
975	32	18	5	4	77	5	3	2	1	1	5	5	0	0	2	0	0	0	0	14	4	3	7	7	7	7	0	21													77		0		0
976	33	18	5	4	78	5	3	2	1	1	0	0	0	0	0	0	0	0	0	14	0	0	0	0	14	0	0	28													78		0		0
977	34	18	5	4	91	7	5	4	1	1	0	0	0	0	0	0	0	0	0	14	0	1	1	0	13	1	0	27													91		0		0
978	35	18	5	4	82	6	4	3	1	1	0	0	0	0	0	3	4	7	7	7	0	0	0	0	14	7	0	21													82		0		0
979	36	18	5	4	89	6	4	3	1	1	0	0	0	0	0	0	0	0	0	14	0	0	0	0	14	0	0	28													89		0		0
980	37	18	5	4	93	7	5	4	1	1	0	0	0	0	0	0	0	0	0	14	0	0	0	0	14	0	0	28	30	1											93	1	0	1	0
981	38	18	5	4	86	6	4	3	1	1	0	0	0	0	0	0	0	0	0	14	0	0	0	0	14	0	0	28													86		0		0
982	39	18	5	4	83	6	4	3	1	1	0	0	0	0	0	0	0	0	0	14	0	0	0	0	14	0	0	28													83		0		0
983	40	18	5	4	74	5	3	2	1	1	0	0	0	0	0	3	5	8	7	6	5	4	9	7	5	17	0	11													74		0		0
984	41	18	5	4	89	6	4	3	1	1	5	5	5	5	2	1	1	2	0	12	0	0	0	0	14	2	0	26	19	3											89	2	0	2	0
985	42	18	5	4	76	5	3	2	0	1	1	1	1	1	1	0	0	0	0	14	0	0	0	0	14	0	0	28													76		0		0
986	43	18	5	4	81	6	4	3	0	1	0	0	0	0	0	0	1	1	0	13	2	0	2	0	12	3	0	25													81		0		0
987	44	18	5	4	62	4	2	1	1	1	0	0	0	0	0	0	0	0	0	14	0	0	0	0	14	0	0	28													62		0		0
988	45	18	5	4	77	5	3	2	1	1	0	0	0	0	0	1	0	1	0	13	3	4	7	7	7	8	0	20													77		0		0
989	46	18	5	4	78	5	3	2	1	1	0	0	0	0	0	0	0	0	0	14	7	6	13	14	1	13	0	15	8	5											78	2	0	2	0
990	47	18	5	4	90	7	5	4	1	1	5	5	5	5	2	0	0	0	0	14	0	0	0	0	14	0	0	28													90		0		0
991	48	18	5	4	88	6	4	3	1	1	0	0	0	0	0	4	3	7	7	7	3	6	9	7	5	16	0	12													88		0		0
992	49	18	5	4	80	6	4	3	0	1	0	0	0	0	0	1	0	1	0	13	4	4	8	7	6	9	0	19	9	5											80	2	0	2	0
993	50	18	5	4	80	6	4	3	1	1	0	0	0	0	0	3	4	7	7	7	5	6	11	14	3	18	21	10	20	2											80	2	2	1	0
994	51	18	5	4	72	5	3	2	1	1	1	1	1	1	1	4	5	9	7	5	3	3	6	0	8	15	0	13	23.2	1											72	1	0	1	0
995	52	18	5	4	87	6	4	3	0	1	5	5	5	5	2	0	0	0	0	14	0	0	0	0	14	0	0	28	29.3	1											87	1	0	1	0
996	53	18	5	4	86	6	4	3	1	1	3	1	0	0	1	3	6	9	7	5	6	6	12	14	2	21	21	7	27.3	1											86	1	2	1	0
997	54	18	5	4	95	7	5	4	1	1	1	1	1	1	1	6	7	13	14	1	5	6	11	14	3	24	28	4													95		2		1
998	55	18	5	4	92	7	5	4	0	1	5	5	4	5	2	0	0	0	0	14	1	0	1	0	13	1	0	27	29.3	1											92	1	0	1	0
999	56	18	5	4	78	5	3	2	0	1	4	5	4	5	2	5	4	9	7	5	3	4	7	7	7	16	0	12	28	1											78	1	0	1	0
1000	57	18	5	4	85	6	4	3	1	1	5	5	0	0	2	0	0	0	0	14	0	0	0	0	14	0	0	28	27.7	1											85	1	0	1	0
1001	58	18	5	4	76	5	3	2	1	1	5	5	5	5	2	0	1	1	0	13	0	0	0	0	14	1	0	27	25.4	1											76	1	0	1	0
1002	59	18	5	4	78	5	3	2	1	1	2	1	0	0	1	1	1	2	0	12	3	1	4	0	10	6	0	22	24.3	1											78	1	0	1	0
1003	60	18	5	4	67	4	2	1	1	1	0	0	0	0	0	5	7	12	14	2	7	7	14	14	0	26	28	2	27.3	1											67	1	2	1	1
1004	61	18	5	4	45	2	1	1	1	1	0	0	0	0	0	4	3	7	7	7	5	4	9	7	5	16	0	12													45		0		0
1005	62	18	5	4	48	2	1	1	1	1	0	0	0	0	0	3	1	4	0	10	6	5	11	14	3	15	0	13	21	1											48	1	0	1	0
1006	63	18	5	4	79	5	3	2	0	1	0	0	0	0	0	4	5	9	7	5	6	6	12	14	2	21	21	7	27.7	1											79	1	2	1	0
1007	64	18	5	4	69	4	2	1	0	1	5	5	5	5	2	0	0	0	0	14	0	0	0	0	14	0	0	28	24.9	1											69	1	0	1	0
1008	65	18	5	4	88	6	4	3	1	1	0	0	0	0	0	0	0	0	0	14	0	0	0	0	14	0	0	28													88		0		0
1009	66	18	5	4	55	3	1	1	1	1	0	0	0	0	0	6	7	13	14	1	5	5	10	7	4	23	21	5													55		2		0
1010	67	18	5	4	84	6	4	3	0	1	0	0	0	0	0	0	0	0	0	14	5	5	10	7	4	10	0	18	21.7	1											84	1	0	1	0
1011	68	18	5	4	85	6	4	3	0	1	2	1	2	1	1	0	0	0	0	14	0	0	0	0	14	0	0	28	17	3											85	2	0	2	0
1012	69	18	5	4	86	6	4	3	0	1	0	0	0	0	0	0	0	0	0	14	0	0	0	0	14	0	0	28	9.4	4											86	2	0	2	0
1013	70	18	5	4	90	7	5	4	0	1	5	5	5	5	2	0	0	0	0	14	0	0	0	0	14	0	0	28	29.8	1											90	1	0	1	0
1014	71	18	5	4	80	6	4	3	1	1	0	0	0	0	0	0	0	0	0	14	0	0	0	0	14	0	0	28	13	4											80	2	0	2	0
1015	72	18	5	4	79	5	3	2	1	1	0	0	0	0	0	0	0	0	0	14	5	5	10	7	4	10	0	18	16	4											79	2	0	2	0
1016	73	18	5	4	75	5	3	2	1	1	0	0	0	0	0	4	4	8	7	6	4	4	8	7	6	16	0	12	20	2											75	2	0	1	0
1017	74	18	5	4	83	6	4	3	1	1	0	0	0	0	0	3	5	8	7	6	3	3	6	0	8	14	0	14	18.5	3											83	2	0	2	0
1018	75	18	5	4	89	6	4	3	1	1	0	0	0	0	0	4	5	9	7	5	2	2	4	0	10	13	0	15	30	1											89	1	0	1	0
1019	76	18	5	4	80	6	4	3	1	1	5	5	5	5	2	0	0	0	0	14	0	0	0	0	14	0	0	28	28.1	1											80	1	0	1	0
1020	77	18	5	4	84	6	4	3	1	1	1	1	1	1	1	2	6	8	7	6	4	4	8	7	6	16	0	12	25.4	1											84	1	0	1	0
1021	78	18	5	4	93	7	5	4	1	1	3	1	5	5	3	2	1	3	0	11	0	0	0	0	14	3	0	25	13	4											93	2	0	2	0
1022	79	18	5	4	86	6	4	3	0	1	5	5	5	5	2	0	0	0	0	14	0	0	0	0	14	0	0	28	16.3	3											86	2	0	2	0
1023	80	18	5	4	79	5	3	2	0	1	0	0	0	0	0	5	7	12	14	2	6	7	13	14	1	25	28	3	28.3	1											79	1	2	1	1
1024	81	18	5	4	77	5	3	2	1	1	5	5	4	5	2	0	0	0	0	14	5	3	8	7	6	8	0	20													77		0		0
1025	82	18	5	4	86	6	4	3	1	1	0	0	0	0	0	2	3	5	0	9	1	2	3	0	11	8	0	20	19.2	2											86	2	0	1	0
1026	83	18	5	4	72	5	3	2	1	1	2	1	2	1	1	0	0	0	0	14	2	2	4	0	10	4	0	24	24.7	1											72	1	0	1	0
1027	84	18	5	4	86	6	4	3	1	1	0	0	0	0	0	3	3	6	0	8	5	5	10	7	4	16	0	12	25.5	1											86	1	0	1	0
1028	85	18	5	4	90	7	5	4	1	1	5	5	5	5	2	0	0	0	0	14	0	0	0	0	14	0	0	28													90		0		0
1029	86	18	5	4	93	7	5	4	1	1	2	1	4	5	3	7	2	9	7	5	1	4	5	0	9	14	0	14	23.3	1											93	1	0	1	0
1030	87	18	5	4	91	7	5	4	0	1	5	5	5	5	2	0	0	0	0	14	0	0	0	0	14	0	0	28	29.2	1											91	1	0	1	0
1031	88	18	5	4	75	5	3	2	1	1	0	0	0	0	0	4	3	7	7	7	3	5	8	7	6	15	0	13	22.4	1											75	1	0	1	0
1032	89	18	5	4	81	6	4	3	0		0	0	0	0	0	1	0	1	0	13	4	5	9	7	5	10	0	18													81		0		0
1033	90	18	5	4	82	6	4	3	1	1	5	5	5	5	2	0	0	0	0	14	0	0	0	0	14	0	0	28	25	1											82	1	0	1	0
1034	91	18	5	4	85	6	4	3	0	1	5	5	5	5	2	0	0	0	0	14	0	0	0	0	14	0	0	28	17.7	3											85	2	0	2	0
1035	92	18	5	4	78	5	3	2	1	1	0	0	0	0	0	5	7	12	14	2	7	7	14	14	0	26	28	2	19	3											78	2	2	2	1
1036	93	18	5	4	95	7	5	4	0	1	0	0	0	0	0	3	6	9	7	5	5	4	9	7	5	18	0	10	15.8	4											95	2	0	2	0
1037	94	18	5	4	64	4	2	1	0	1	5	5	5	5	2	0	0	0	0	14	0	0	0	0	14	0	0	28	28	1											64	1	0	1	0
1038	95	18	5	4	70	5	3	2	1	1	0	0	0	0	0	0	0	0	0	14	3	4	7	7	7	7	0	21													70		0		0
1039	96	18	5	4	88	6	4	3	1	1	0	0	0	0	0	4	3	7	7	7	3	6	9	7	5	16	0	12													88		0		0
1040	97	18	5	4	88	6	4	3	1	1	5	5	5	5	2	0	0	0	0	14	0	0	0	0	14	0	0	28	18.8	3											88	2	0	2	0
1041	98	18	5	4	83	6	4	3	0	1	5	5	5	5	2	0	0	0	0	14	0	0	0	0	14	0	0	28	25.4	1											83	1	0	1	0
1042	99	18	5	4	79	5	3	2	0	1	0	0	0	0	0	1	1	2	0	12	4	4	8	7	6	10	0	18	8.4	5											79	2	0	2	0
1043	100	18	5	4	93	7	5	4	1	1	0	0	0	0	0	4	1	5	0	9	3	2	5	0	9	10	0	18	10.4	4											93	2	0	2	0
1044	101	18	5	4	83	6	4	3	1	1	0	0	0	0	0	4	3	7	7	7	3	4	7	7	7	14	0	14	5	5											83	2	0	2	0
1045	102	18	5	4	85	6	4	3	0	1	5	5	5	5	2	0	0	0	0	14	0	0	0	0	14	0	0	28	20	2											85	2	0	1	0
1046	103	18	5	4	75	5	3	2	1	1	4	5	0	0	2	0	3	3	0	11	2	2	4	0	10	7	0	21	13.7	4											75	2	0	2	0
1047	104	18	5	4	78	5	3	2	0	1	0	0	0	0	0	2	3	5	0	9	4	4	8	7	6	13	0	15	27.3	1											78	1	0	1	0
1048	105	18	5	4	76	5	3	2	1	0	4	5	4	5	2	4	1	5	0	9	3	3	6	0	8	11	0	17	24	1											76	1	0	1	0
1049	106	18	5	4	76	5	3	2	1	1	4	5	4	5	2	2	4	6	0	8	5	3	8	7	6	14	0	14	11.3	4											76	2	0	2	0
1050	1	19	5	4	84	6	4	3	1		0	0	0	0	0	2	5	7	7	7	0	0	0	0	14	7	0	21													84		0		0
1051	2	19	5	4	91	7	5	4	0		0	0	4	5	2	2	4	6	0	8	2	2	4	0	10	10	0	18													91		0		0
1052	3	19	5	4	82	6	4	3	1		0	0	0	0	0	2	1	3	0	11	1	1	2	0	12	5	0	23													82		0		0
1053	4	19	5	4	76	5	3	2	0		0	0	0	0	0	0	0	0	0	14	2	2	4	0	10	4	0	24													76		0		0
1054	5	19	5	4	94	7	5	4	1		5	5	5	5	2	0	0	0	0	14	0	0	0	0	14	0	0	28													94		0		0
1055	6	19	5	4	87	6	4	3	0		0	0	0	0	0	4	4	8	7	6	6	7	13	14	1	21	21	7													87		2		0
1056	7	19	5	4	82	6	4	3	0		0	0	0	0	0	0	0	0	0	14	3	3	6	0	8	6	0	22													82		0		0
1057	8	19	5	4	64	4	2	1	0		0	0	0	0	0	1	1	2	0	12	0	2	2	0	12	4	0	24													64		0		0
1058	9	19	5	4	69	4	2	1	0		0	0	0	0	0	4	6	10	7	4	7	7	14	14	0	24	21	4													69		2		0
1059	10	19	5	4	70	5	3	2	0		1	1	0	0	1	2	2	4	0	10	2	2	4	0	10	8	0	20													70		0		0
1060	11	19	5	4	70	5	3	2	1		0	0	0	0	0	0	0	0	0	14	0	0	0	0	14	0	0	28													70		0		0
1061	12	19	5	4	86	6	4	3	1		5	5	0	0	2	0	0	0	0	14	4	4	8	7	6	8	0	20													86		0		0
1062	13	19	5	4	80	6	4	3	1		0	0	4	5	2	4	6	10	7	4	3	4	7	7	7	17	0	11													80		0		0
1063	14	19	5	4	83	6	4	3	1		2	1	5	5	3	6	6	12	14	2	0	0	0	0	14	12	0	16													83		0		0
1064	15	19	5	4	67	4	2	1	0		2	1	2	1	1	7	5	12	14	2	6	6	12	14	2	24	28	4													67		2		1
1065	16	19	5	4	87	6	4	3	1		0	0	2	1	1	0	0	0	0	14	3	5	8	7	6	8	0	20													87		0		0
1066	17	19	5	4	87	6	4	3	1		0	0	0	0	0	1	0	1	0	13	1	3	4	0	10	5	0	23													87		0		0
1067	18	19	5	4	74	5	3	2	1		0	0	0	0	0	1	0	1	0	13	0	0	0	0	14	1	0	27													74		0		0
1068	19	19	5	4	75	5	3	2	0		0	0	2	1	1	7	5	12	14	2	7	6	13	14	1	25	28	3													75		2		1
1069	20	19	5	4	69	4	2	1	1		3	1	0	0	1	2	6	8	7	6	4	6	10	7	4	18	0	10													69		0		0
1070	21	19	5	4	69	4	2	1	1		0	0	0	0	0	0	0	0	0	14	3	3	6	0	8	6	0	22													69		0		0
1071	22	19	5	4	91	7	5	4	1		0	0	0	0	0	0	0	0	0	14	0	0	0	0	14	0	0	28													91		0		0
1072	23	19	5	4	84	6	4	3	0		5	5	5	5	2	0	0	0	0	14	0	0	0	0	14	0	0	28													84		0		0
1073	24	19	5	4	70	5	3	2	0		5	5	5	5	2	1	0	1	0	13	1	1	2	0	12	3	0	25													70		0		0
1074	25	19	5	4	81	6	4	3	0		0	0	0	0	0	0	1	1	0	13	4	4	8	7	6	9	0	19													81		0		0
1075	26	19	5	4	86	6	4	3	1		0	0	0	0	0	1	1	2	0	12	1	0	1	0	13	3	0	25													86		0		0
1076	27	19	5	4	90	7	5	4	0		0	0	0	0	0	0	0	0	0	14	0	0	0	0	14	0	0	28													90		0		0
1077	28	19	5	4	65	4	2	1	1		0	0	0	0	0	6	3	9	7	5	3	2	5	0	9	14	0	14													65		0		0
1078	29	19	5	4	79	5	3	2	1		0	0	0	0	0	4	6	10	7	4	4	4	8	7	6	18	0	10													79		0		0
1079	30	19	5	4	58	3	1	1	0		4	5	2	1	3	3	2	5	0	9	3	1	4	0	10	9	0	19													58		0		0
1080	31	19	5	4	84	6	4	3	0		5	5	5	5	2	0	0	0	0	14	0	0	0	0	14	0	0	28													84		0		0
1081	32	19	5	4	86	6	4	3	0		5	5	4	5	2	0	0	0	0	14	0	1	1	0	13	1	0	27													86		0		0
1082	33	19	5	4	80	6	4	3	0		2	1	0	0	1	3	5	8	7	6	6	3	9	7	5	17	0	11													80		0		0
1083	34	19	5	4	76	5	3	2	0		0	0	0	0	0	4	3	7	7	7	7	7	14	14	0	21	21	7													76		2		0
1084	35	19	5	4	86	6	4	3	1		0	0	0	0	0	0	0	0	0	14	0	0	0	0	14	0	0	28													86		0		0
1085	36	19	5	4	60	4	2	1	1		0	0	0	0	0	7	7	14	14	0	6	5	11	14	3	25	28	3													60		2		1
1086	37	19	5	4	76	5	3	2	1		0	0	0	0	0	3	3	6	0	8	6	5	11	14	3	17	0	11													76		0		0
1087	38	19	5	4	84	6	4	3	1		0	0	0	0	0	3	6	9	7	5	6	6	12	14	2	21	21	7													84		2		0
1088	39	19	5	4	68	4	2	1	1		0	0	0	0	0	2	0	2	0	12	0	6	6	0	8	8	0	20													68		0		0
1089	40	19	5	4	82	6	4	3	1		0	0	0	0	0	4	5	9	7	5	0	1	1	0	13	10	0	18													82		0		0
1090	41	19	5	4	65	4	2	1	1		0	0	0	0	0	4	5	9	7	5	6	6	12	14	2	21	21	7													65		2		0
1091	42	19	5	4	73	5	3	2	1		0	0	0	0	0	6	7	13	14	1	6	6	12	14	2	25	28	3													73		2		1
1092	43	19	5	4	83	6	4	3	1		0	0	0	0	0	0	0	0	0	14	0	0	0	0	14	0	0	28													83		0		0
1093	1	20	3	3	91	7	5	4	1	0	0	0	0	0	0	0	0	0	0	14	0	0	0	0	14	0	0	28	12	4							21	3	3		91	2	0	2	0
1094	2	20	3	3	84	6	4	3	1	0	0	0	0	0	0	3	5	8	7	6	2	7	9	7	5	17	0	11	13	4											84	2	0	2	0
1095	3	20	3	3	92	7	5	4	1	0	1	1	2	1	1	4	5	9	7	5	5	6	11	14	3	20	21	8									20	3	3		92		2		0
1096	4	20	3	3	88	6	4	3	1	0	2	1	0	0	1	3	2	5	0	9	0	0	0	0	14	5	0	23													88		0		0
1097	5	20	3	3	84	6	4	3	1	0	0	0	0	0	0	0	0	0	0	14	0	0	0	0	14	0	0	28													84		0		0
1098	6	20	3	3	91	7	5	4	1	0	0	0	0	0	0	0	0	0	0	14	0	1	1	0	13	1	0	27									23	3	3		91		0		0
1099	7	20	3	3	80	6	4	3	1	0	1	1	1	1	1	6	6	12	14	2	4	5	9	7	5	21	21	7													80		2		0
1100	8	20	3	3	91	7	5	4	1	0	2	1	2	1	1	4	5	9	7	5	5	6	11	14	3	20	21	8	9	5							29	4	4		91	2	2	2	0
1101	9	20	3	3	93	7	5	4	1	0	3	1	2	1	1	3	0	3	0	11	4	5	9	7	5	12	0	16	14	4											93	2	0	2	0
1102	10	20	3	3	89	6	4	3	1	0	1	1	2	1	1	5	4	9	7	5	5	5	10	7	4	19	0	9													89		0		0
1103	11	20	3	3	93	7	5	4	1	0	0	0	0	0	0	0	0	0	0	14	0	0	0	0	14	0	0	28									21	3	3		93		0		0
1104	12	20	3	3	83	6	4	3	1	0	3	1	0	0	1	1	2	3	0	11	1	0	1	0	13	4	0	24	16	4							22	3	3		83	2	0	2	0
1105	13	20	3	3	90	7	5	4	1	0	1	1	1	1	1	6	6	12	14	2	6	7	13	14	1	25	28	3	21	1							16	1	1		90	1	2	1	1
1106	14	20	3	3	87	6	4	3	1	0	5	5	5	5	2	0	0	0	0	14	0	0	0	0	14	0	0	28	11	4											87	2	0	2	0
1107	15	20	3	3	92	7	5	4	1	0	5	5	5	5	2	0	0	0	0	14	0	0	0	0	14	0	0	28	19	3							19	2	2		92	2	0	2	0
1108	16	20	3	3	99	7	5	4	1	0	5	5	5	5	2	0	0	0	0	14	0	0	0	0	14	0	0	28	17	3											99	2	0	2	0
1109	17	20	3	3	87	6	4	3	1	0	5	5	5	5	2	0	0	0	0	14	0	0	0	0	14	0	0	28	20	2											87	2	0	1	0
1110	18	20	3	3	83	6	4	3	1	0	0	0	0	0	0	0	0	0	0	14	0	0	0	0	14	0	0	28									26	4	4		83		0		0
1111	19	20	3	3	95	7	5	4	1	0	0	0	0	0	0	0	0	0	0	14	0	0	0	0	14	0	0	28									16	1	1		95		0		0
1112	20	20	3	3	93	7	5	4	1	0	5	5	5	5	2	0	0	0	0	14	0	0	0	0	14	0	0	28	15	4											93	2	0	2	0
1113	21	20	3	3	95	7	5	4	1	0	0	0	0	0	0	1	3	4	0	10	3	6	9	7	5	13	0	15									14	1	1		95		0		0
1114	22	20	3	3	79	5	3	2	1	0	4	5	4	5	2	3	0	3	0	11	2	1	3	0	11	6	0	22	27	1							17	1	1		79	1	0	1	0
1115	23	20	3	3	85	6	4	3	1	0	2	1	2	1	1	5	5	10	7	4	4	4	8	7	6	18	0	10													85		0		0
1116	24	20	3	3	100	7	5	4	1	0	2	1	2	1	1	1	2	3	0	11	4	0	4	0	10	7	0	21									18	2	2		100		0		0
1117	25	20	3	3	93	7	5	4	1	0	0	0	1	1	1	0	0	0	0	14	3	3	6	0	8	6	0	22	10	4							17	1	1		93	2	0	2	0
1118	26	20	3	3	89	6	4	3	1	0	2	1	2	1	1	7	2	9	7	5	5	4	9	7	5	18	0	10	26	1											89	1	0	1	0
1119	27	20	3	3	88	6	4	3	1	0	0	0	0	0	0	0	0	0	0	14	0	0	0	0	14	0	0	28	9	5							30	4	4		88	2	0	2	0
1120	28	20	3	3	99	7	5	4	1	0	0	0	0	0	0	3	2	5	0	9	3	3	6	0	8	11	0	17									23	3	3		99		0		0
1121	29	20	3	3	84	6	4	3	1	0	0	0	0	0	0	5	7	12	14	2	4	5	9	7	5	21	21	7									26	4	4		84		2		0
1122	30	20	3	3	87	6	4	3	1	0	5	5	0	0	2	0	0	0	0	14	0	0	0	0	14	0	0	28	13	4							21	3	3		87	2	0	2	0
1123	31	20	3	3	98	7	5	4	1	0	5	5	5	5	2	0	0	0	0	14	0	0	0	0	14	0	0	28									23	3	3		98		0		0
1124	32	20	3	3	90	7	5	4	1	0	0	0	0	0	0	7	4	11	14	3	7	5	12	14	2	23	28	5	6	5							14	1	1		90	2	2	2	1
1125	33	20	3	3	92	7	5	4	1	0	5	5	4	5	2	0	0	0	0	14	3	2	5	0	9	5	0	23	24	1							26	4	4		92	1	0	1	0
1126	34	20	3	3	96	7	5	4	1	0	3	1	4	5	3	7	2	9	7	5	3	2	5	0	9	14	0	14	14	4							18	2	2		96	2	0	2	0
1127	35	20	3	3	83	6	4	3	1	0	0	0	0	0	0	3	3	6	0	8	0	0	0	0	14	6	0	22	28	1							37	5	5		83	1	0	1	0
1128	36	20	3	3	90	7	5	4	1	0	0	0	0	0	0	4	2	6	0	8	3	1	4	0	10	10	0	18									15	1	1		90		0		0
1129	37	20	3	3	101	7	5	4	1	0	5	5	5	5	2	0	0	0	0	14	0	0	0	0	14	0	0	28													101		0		0
1130	38	20	3	3	95	7	5	4	1	0	2	1	2	1	1	0	0	0	0	14	2	2	4	0	10	4	0	24	14	4											95	2	0	2	0
1131	39	20	3	3	87	6	4	3	1	0	0	0	0	0	0	3	3	6	0	8	0	0	0	0	14	6	0	22													87		0		0
1132	40	20	3	3	90	7	5	4	1	0	4	5	4	5	2	0	4	4	0	10	5	4	9	7	5	13	0	15													90		0		0
1133	41	20	3	3	87	6	4	3	1	0	5	5	5	5	2	0	0	0	0	14	0	0	0	0	14	0	0	28	21	1											87	1	0	1	0
1134	42	20	3	3	96	7	5	4	1	0	0	0	0	0	0	0	0	0	0	14	0	0	0	0	14	0	0	28	28	1											96	1	0	1	0
1135	43	20	3	3	103	7	5	4	1	0	0	0	0	0	0	0	0	0	0	14	0	0	0	0	14	0	0	28													103		0		0
1136	44	20	3	3	88	6	4	3	1	0	0	0	0	0	0	7	7	14	14	0	7	7	14	14	0	28	28	0													88		2		1
1137	45	20	3	3	97	7	5	4	1	0	0	0	0	0	0	6	6	12	14	2	6	6	12	14	2	24	28	4	15	4											97	2	2	2	1
1138	46	20	3	3	97	7	5	4	1	0	5	5	5	5	2	0	0	0	0	14	0	0	0	0	14	0	0	28	18	3											97	2	0	2	0
1139	47	20	3	3	95	7	5	4	1	0	5	5	5	5	2	0	0	0	0	14	0	0	0	0	14	0	0	28	20	2											95	2	0	1	0
1140	48	20	3	3	93	7	5	4	1	0	5	5	0	0	2	0	0	0	0	14	0	0	0	0	14	0	0	28	11	4											93	2	0	2	0
1141	49	20	3	3	96	7	5	4	1	0	0	0	0	0	0	0	0	0	0	14	0	0	0	0	14	0	0	28													96		0		0
1142	50	20	3	3	94	7	5	4	1	0	2	1	0	0	1	4	4	8	7	6	0	0	0	0	14	8	0	20													94		0		0
1143	51	20	3	3	90	7	5	4	1	0	0	0	0	0	0	0	2	2	0	12	1	0	1	0	13	3	0	25	10	4											90	2	0	2	0
1144	52	20	3	3	87	6	4	3	1	0	5	5	0	0	2	0	0	0	0	14	0	0	0	0	14	0	0	28													87		0		0
1145	53	20	3	3	86	6	4	3	1	0	2	1	0	0	1	5	5	10	7	4	2	2	4	0	10	14	0	14	20	2											86	2	0	1	0
1146	54	20	3	3	94	7	5	4	1	0	0	0	0	0	0	0	0	0	0	14	0	0	0	0	14	0	0	28													94		0		0
1147	55	20	3	3	82	6	4	3	1	0	5	5	5	5	2	0	0	0	0	14	0	0	0	0	14	0	0	28	25	1											82	1	0	1	0
1148	56	20	3	3	100	7	5	4	1	0	2	1	0	0	1	2	2	4	0	10	3	2	5	0	9	9	0	19	19	3											100	2	0	2	0
1149	57	20	3	3	95	7	5	4	1	0	0	0	0	0	0	6	7	13	14	1	7	7	14	14	0	27	28	1	27	1											95	1	2	1	1
1150	58	20	3	3	84	6	4	3	1	1	0	0	0	0	0	0	0	0	0	14	0	0	0	0	14	0	0	28													84		0		0
1151	59	20	3	3	92	7	5	4	1	1	2	1	2	1	1	6	4	10	7	4	7	7	14	14	0	24	21	4													92		2		0
1152	60	20	3	3	94	7	5	4	1	1	0	0	0	0	0	0	0	0	0	14	0	0	0	0	14	0	0	28													94		0		0
1153	61	20	3	3	74	5	3	2	1		0	0	0	0	0	0	0	0	0	14	0	0	0	0	14	0	0	28	11	4											74	2	0	2	0
1154	62	20	3	3	86	6	4	3	1		5	5	5	5	2	0	0	0	0	14	0	0	0	0	14	0	0	28	16	4											86	2	0	2	0
1155	63	20	3	3	64	4	2	1	1		0	0	0	0	0	0	0	0	0	14	2	1	3	0	11	3	0	25													64		0		0
1156	64	20	3	3	90	7	5	4	1		2	1	3	1	1	3	1	4	0	10	1	1	2	0	12	6	0	22													90		0		0
1157	65	20	3	3	77	5	3	2	1		1	1	1	1	1	3	3	6	0	8	5	2	7	7	7	13	0	15													77		0		0
1158	66	20	3	3	91	7	5	4	1		0	0	0	0	0	0	0	0	0	14	0	0	0	0	14	0	0	28	9	5											91	2	0	2	0
1159	67	20	3	3	87	6	4	3	1		0	0	0	0	0	0	0	0	0	14	0	0	0	0	14	0	0	28	13	4											87	2	0	2	0
1160	68	20	3	3	88	6	4	3	1		5	5	5	5	2	0	0	0	0	14	0	0	0	0	14	0	0	28	25	1											88	1	0	1	0
1161	69	20	3	3	89	6	4	3	1		2	1	3	1	1	7	4	11	14	3	4	5	9	7	5	20	21	8	22	1											89	1	2	1	0
1162	70	20	3	3	89	6	4	3	1		1	1	1	1	1	5	5	10	7	4	6	6	12	14	2	22	21	6	17	3											89	2	2	2	0
1163	71	20	3	3	87	6	4	3	1		0	0	0	0	0	0	0	0	0	14	0	0	0	0	14	0	0	28													87		0		0
1164	72	20	3	3	90	7	5	4	1		0	0	0	0	0	6	5	11	14	3	6	5	11	14	3	22	28	6													90		2		1
1165	73	20	3	3	82	6	4	3	1		2	1	2	1	1	3	0	3	0	11	4	2	6	0	8	9	0	19	25	1											82	1	0	1	0
1166	74	20	3	3	81	6	4	3	1		4	5	4	5	2	2	3	5	0	9	4	3	7	7	7	12	0	16	25	1											81	1	0	1	0
1167	75	20	3	3	92	7	5	4	1		1	1	0	0	1	2	4	6	0	8	3	3	6	0	8	12	0	16	19	3											92	2	0	2	0
1168	76	20	3	3	82	6	4	3	1		0	0	0	0	0	0	0	0	0	14	0	0	0	0	14	0	0	28	8	5											82	2	0	2	0
1169	77	20	3	3	98	7	5	4	1		5	5	5	5	2	0	0	0	0	14	0	0	0	0	14	0	0	28	11	4											98	2	0	2	0
1170	78	20	3	3	98	7	5	4	1		0	0	0	0	0	0	0	0	0	14	0	0	0	0	14	0	0	28													98		0		0
1171	79	20	3	3	92	7	5	4	1		5	5	3	1	3	0	0	0	0	14	4	4	8	7	6	8	0	20	25	1											92	1	0	1	0
1172	80	20	3	3	79	5	3	2	0	0	0	0	0	0	0	6	4	10	7	4	6	4	10	7	4	20	0	8									18	2	2		79		0		0
1173	81	20	3	3	83	6	4	3	1	0	1	1	0	0	1	6	7	13	14	1	5	7	12	14	2	25	28	3	7	5							27	4	4		83	2	2	2	1
1174	82	20	3	3	81	6	4	3	0	0	2	1	2	1	1	4	3	7	7	7	5	6	11	14	3	18	21	10									25	4	4		81		2		0
1175	83	20	3	3	88	6	4	3	1	0	5	5	5	5	2	0	0	0	0	14	0	0	0	0	14	0	0	28	23	1							23	3	3		88	1	0	1	0
1176	84	20	3	3	88	6	4	3	0	0	2	1	2	1	1	3	1	4	0	10	3	3	6	0	8	10	0	18	12	4							25	4	4		88	2	0	2	0
1177	85	20	3	3	94	7	5	4	0	0	0	0	0	0	0	0	0	0	0	14	0	0	0	0	14	0	0	28	10	4							30	4	4		94	2	0	2	0
1178	86	20	3	3	91	7	5	4	1	0	5	5	5	5	2	4	4	8	7	6	6	1	7	7	7	15	0	13									22	3	3		91		0		0
1179	87	20	3	3	85	6	4	3	0	0	2	1	2	1	1	5	3	8	7	6	7	6	13	14	1	21	21	7	6	5							24	4	4		85	2	2	2	0
1180	88	20	3	3	84	6	4	3	0	0	0	0	0	0	0	3	0	3	0	11	7	3	10	7	4	13	0	15	12	4							21	3	3		84	2	0	2	0
1181	89	20	3	3	81	6	4	3	0	0	0	0	0	0	0	6	4	10	7	4	5	5	10	7	4	20	0	8	8	5							21	3	3		81	2	0	2	0
1182	90	20	3	3	86	6	4	3	0	0	5	5	5	5	2	0	0	0	0	14	0	0	0	0	14	0	0	28	23	1							25	4	4		86	1	0	1	0
1183	91	20	3	3	89	6	4	3	0	0	0	0	0	0	0	0	0	0	0	14	0	0	0	0	14	0	0	28									66	5	5		89		0		0
1184	92	20	3	3	73	5	3	2	0	0	0	0	0	0	0	1	0	1	0	13	0	0	0	0	14	1	0	27	30	1							31	5	5		73	1	0	1	0
1185	93	20	3	3	87	6	4	3	0	0	5	5	0	0	2	0	0	0	0	14	0	0	0	0	14	0	0	28	11	4							30	4	4		87	2	0	2	0
1186	94	20	3	3	92	7	5	4	0	0	0	0	0	0	0	5	7	12	14	2	5	6	11	14	3	23	28	5	8	5							30	4	4		92	2	2	2	1
1187	95	20	3	3	83	6	4	3	0	0	0	0	0	0	0	4	5	9	7	5	6	5	11	14	3	20	21	8	13	4							26	4	4		83	2	2	2	0
1188	96	20	3	3	91	7	5	4	0	0	5	5	5	5	2	0	0	0	0	14	0	0	0	0	14	0	0	28	25	1							20	3	3		91	1	0	1	0
1189	97	20	3	3	80	6	4	3	0	0	2	1	2	1	1	1	1	2	0	12	5	4	9	7	5	11	0	17	13	4							28	4	4		80	2	0	2	0
1190	98	20	3	3	92	7	5	4	0	0	4	5	0	0	2	7	4	11	14	3	6	7	13	14	1	24	28	4									27	4	4		92		2		1
1191	99	20	3	3	82	6	4	3	0	0	5	5	5	5	2	0	0	0	0	14	0	0	0	0	14	0	0	28	22	1											82	1	0	1	0
1192	100	20	3	3	91	7	5	4	1	0	2	1	2	1	1	5	1	6	0	8	3	5	8	7	6	14	0	14	10	4							21	3	3		91	2	0	2	0
1193	101	20	3	3	72	5	3	2	0	0	0	0	0	0	0	3	4	7	7	7	0	1	1	0	13	8	0	20	19	3							32	5	5		72	2	0	2	0
1194	102	20	3	3	68	4	2	1	0	0	0	0	0	0	0	6	5	11	14	3	4	5	9	7	5	20	21	8	20	2							29	4	4		68	2	2	1	0
1195	103	20	3	3	84	6	4	3	0	0	5	5	5	5	2	0	0	0	0	14	0	0	0	0	14	0	0	28	30	1							26	4	4		84	1	0	1	0
1196	104	20	3	3	82	6	4	3	1	0	2	1	2	1	1	3	4	7	7	7	6	6	12	14	2	19	21	9									17	1	1		82		2		0
1197	105	20	3	3	84	6	4	3	1	0	2	1	2	1	1	4	7	11	14	3	3	7	10	7	4	21	21	7									26	4	4		84		2		0
1198	106	20	3	3	90	7	5	4	0	0	0	0	0	0	0	0	0	0	0	14	0	0	0	0	14	0	0	28									25	4	4		90		0		0
1199	107	20	3	3	78	5	3	2	1		0	0	0	0	0	3	2	5	0	9	6	5	11	14	3	16	0	12									26	4	4		78		0		0
1200	108	20	3	3	103	7	5	4	1	0	0	0	0	0	0	3	2	5	0	9	0	0	0	0	14	5	0	23	19	3							23	3	3		103	2	0	2	0
1201	109	20	3	3	99	7	5	4	1		5	5	5	5	2	0	0	0	0	14	0	0	0	0	14	0	0	28	28	1							26	4	4		99	1	0	1	0
1202	110	20	3	3	85	6	4	3	0		1	1	1	1	1	6	5	11	14	3	5	7	12	14	2	23	28	5									21	3	3		85		2		1
1203	111	20	3	3	100	7	5	4	1	0	0	0	0	0	0	2	3	5	0	9	0	0	0	0	14	5	0	23	19	3							19	2	2		100	2	0	2	0
1204	112	20	3	3	94	7	5	4	1	0	0	0	0	0	0	0	0	0	0	14	0	0	0	0	14	0	0	28	19	3							25	4	4		94	2	0	2	0
1205	113	20	3	3	99	7	5	4	1	0	5	5	0	0	2	0	0	0	0	14	4	5	9	7	5	9	0	19	23	1							25	4	4		99	1	0	1	0
1206	114	20	3	3	77	5	3	2	1		1	1	1	1	1	4	4	8	7	6	5	5	10	7	4	18	0	10									26	4	4		77		0		0
1207	115	20	3	3	96	7	5	4	0	0	0	0	0	0	0	5	5	10	7	4	5	5	10	7	4	20	0	8	16	4							22	3	3		96	2	0	2	0
1208	116	20	3	3	86	6	4	3	0	0	5	5	5	5	2	0	0	0	0	14	0	0	0	0	14	0	0	28	12	4							24	4	4		86	2	0	2	0
1209	117	20	3	3	97	7	5	4	1	0	5	5	5	5	2	0	0	0	0	14	0	0	0	0	14	0	0	28	23	1							21	3	3		97	1	0	1	0
1210	118	20	3	3	91	7	5	4	1		5	5	0	0	2	0	0	0	0	14	4	3	7	7	7	7	0	21	18	3							32	5	5		91	2	0	2	0
1211	119	20	3	3	90	7	5	4	0	0	0	0	0	0	0	2	0	2	0	12	1	2	3	0	11	5	0	23									19	2	2		90		0		0
1212	120	20	3	3	80	6	4	3	1	0	5	5	0	0	2	0	0	0	0	14	0	0	0	0	14	0	0	28	21	1							28	4	4		80	1	0	1	0
1213	121	20	3	3	81	6	4	3	0	0	2	1	4	5	3	0	0	0	0	14	5	0	5	0	9	5	0	23									25	4	4		81		0		0
1214	122	20	3	3	90	7	5	4	1	0	2	1	2	1	1	7	7	14	14	0	6	5	11	14	3	25	28	3									26	4	4		90		2		1
1215	123	20	3	3	78	5	3	2	0	0	0	0	0	0	0	0	0	0	0	14	0	0	0	0	14	0	0	28	19	3							19	2	2		78	2	0	2	0
1216	125	20	3	3	86	6	4	3	0	0	4	5	0	0	2	1	0	1	0	13	0	0	0	0	14	1	0	27	24	1							22	3	3		86	1	0	1	0
1217	127	20	3	3	88	6	4	3	0		0	0	0	0	0	7	7	14	14	0	6	6	12	14	2	26	28	2									19	2	2		88		2		1
1218	128	20	3	3	87	6	4	3	0		5	5	5	5	2	0	0	0	0	14	0	0	0	0	14	0	0	28	26	1							29	4	4		87	1	0	1	0
1219	130	20	3	3	87	6	4	3	0	0	5	5	4	5	2	0	0	0	0	14	1	2	3	0	11	3	0	25									20	3	3		87		0		0
1220	131	20	3	3	87	6	4	3	1	0	2	1	2	1	1	5	3	8	7	6	4	4	8	7	6	16	0	12	26	1							21	3	3		87	1	0	1	0
1221	132	20	3	3	90	7	5	4	0	0	2	1	0	0	1	6	4	10	7	4	4	3	7	7	7	17	0	11									20	3	3		90		0		0
1222	133	20	3	3	88	6	4	3	1	0	2	1	0	0	1	5	5	10	7	4	1	1	2	0	12	12	0	16									18	2	2		88		0		0
1223	134	20	3	3	83	6	4	3	1	0	5	5	4	5	2	0	0	0	0	14	3	0	3	0	11	3	0	25	9	5							29	4	4		83	2	0	2	0
1224	135	20	3	3	94	7	5	4	1	0	5	5	5	5	2	0	0	0	0	14	0	0	0	0	14	0	0	28									18	2	2		94		0		0
1225	136	20	3	3	82	6	4	3	0	0	0	0	0	0	0	0	0	0	0	14	0	0	0	0	14	0	0	28									19	2	2		82		0		0
1226	137	20	3	3	82	6	4	3	0	0	2	1	1	1	1	7	5	12	14	2	6	7	13	14	1	25	28	3	11	4							23	3	3		82	2	2	2	1
1227	138	20	3	3	84	6	4	3	1		0	0	0	0	0	0	0	0	0	14	0	0	0	0	14	0	0	28									18	2	2		84		0		0
1228	139	20	3	3	85	6	4	3	1		2	1	0	0	1	0	2	2	0	12	3	2	5	0	9	7	0	21									16	1	1		85		0		0
1229	140	20	3	3	87	6	4	3	0	0	5	5	5	5	2	0	0	0	0	14	0	0	0	0	14	0	0	28									20	3	3		87		0		0
1230	141	20	3	3	90	7	5	4	1	0	5	5	0	0	2	0	0	0	0	14	0	0	0	0	14	0	0	28	20	2							28	4	4		90	2	0	1	0
1231	146	20	3	3	85	6	4	3	1	0	2	1	2	1	1	3	4	7	7	7	4	3	7	7	7	14	0	14									20	3	3		85		0		0
1232	147	20	3	3	63	4	2	1	1	0	2	1	2	1	1	6	6	12	14	2	3	6	9	7	5	21	21	7	30	1							25	4	4		63	1	2	1	0
1233	148	20	3	3	90	7	5	4	1	0	4	5	5	5	2	3	3	6	0	8	0	0	0	0	14	6	0	22									21	3	3		90		0		0
1234	149	20	3	3	72	5	3	2	1	0	1	1	1	1	1	1	1	2	0	12	2	2	4	0	10	6	0	22									21	3	3		72		0		0
1235	150	20	3	3	79	5	3	2	1	0	5	5	5	5	2	0	0	0	0	14	0	0	0	0	14	0	0	28	24	1							28	4	4		79	1	0	1	0
1236	151	20	3	3	100	7	5	4	1	0	0	0	0	0	0	1	0	1	0	13	0	0	0	0	14	1	0	27	22	1							21	3	3		100	1	0	1	0
1237	152	20	3	3	87	6	4	3	1	0	0	0	0	0	0	5	5	10	7	4	4	4	8	7	6	18	0	10									17	1	1		87		0		0
1238	153	20	3	3	88	6	4	3	1	0	0	0	0	0	0	0	0	0	0	14	1	0	1	0	13	1	0	27	30	1							31	5	5		88	1	0	1	0
1239	154	20	3	3	94	7	5	4	1	0	5	5	5	5	2	0	0	0	0	14	0	0	0	0	14	0	0	28	14	4							24	4	4		94	2	0	2	0
1240	155	20	3	3	89	6	4	3	1	0	5	5	0	0	2	0	0	0	0	14	2	1	3	0	11	3	0	25	18	3							23	3	3		89	2	0	2	0
1241	156	20	3	3	86	6	4	3	1	0	5	5	5	5	2	0	0	0	0	14	0	0	0	0	14	0	0	28	28	1							23	3	3		86	1	0	1	0
1242	157	20	3	3	91	7	5	4	1	0	0	0	0	0	0	3	3	6	0	8	5	2	7	7	7	13	0	15									24	4	4		91		0		0
1243	158	20	3	3	90	7	5	4	1	0	0	0	0	0	0	6	5	11	14	3	6	5	11	14	3	22	28	6									24	4	4		90		2		1
1244	159	20	3	3	86	6	4	3	1	0	2	1	3	1	1	3	5	8	7	6	1	1	2	0	12	10	0	18	15	4							20	3	3		86	2	0	2	0
1245	160	20	3	3	94	7	5	4	1	0	5	5	5	5	2	0	0	0	0	14	0	0	0	0	14	0	0	28									23	3	3		94		0		0
1246	161	20	3	3	93	7	5	4	1	0	5	5	5	5	2	0	0	0	0	14	0	0	0	0	14	0	0	28	7	5							29	4	4		93	2	0	2	0
1247	162	20	3	3	71	5	3	2	1	0	0	0	0	0	0	6	4	10	7	4	6	7	13	14	1	23	21	5									20	3	3		71		2		0
1248	163	20	3	3	94	7	5	4	1	0	5	5	5	5	2	0	0	0	0	14	0	0	0	0	14	0	0	28	22	1							21	3	3		94	1	0	1	0
1249	164	20	3	3	85	6	4	3	1	0	0	0	0	0	0	0	0	0	0	14	0	0	0	0	14	0	0	28	21	1							19	2	2		85	1	0	1	0
1250	165	20	3	3	89	6	4	3	1	0	5	5	5	5	2	0	0	0	0	14	0	0	0	0	14	0	0	28	23	1							24	4	4		89	1	0	1	0
1251	166	20	3	3	86	6	4	3	1	0	5	5	3	1	3	0	0	0	0	14	3	6	9	7	5	9	0	19									18	2	2		86		0		0
1252	167	20	3	3	91	7	5	4	1	0	0	0	0	0	0	2	0	2	0	12	5	5	10	7	4	12	0	16	30	1							24	4	4		91	1	0	1	0
1253	168	20	3	3	76	5	3	2	1	0	5	5	5	5	2	0	0	0	0	14	0	0	0	0	14	0	0	28	20	2							16	1	1		76	2	0	1	0
1254	169	20	3	3	76	5	3	2	1	0	0	0	0	0	0	0	1	1	0	13	2	2	4	0	10	5	0	23	11	4							22	3	3		76	2	0	2	0
1255	170	20	3	3	96	7	5	4	1	0	0	0	0	0	0	1	1	2	0	12	0	0	0	0	14	2	0	26	6	5							21	3	3		96	2	0	2	0
1256		21	1	1	85	6	4	3	0	1	0	0	0	0	0	0	0	0	0	14	0	0	0	0	14	0	0	28	21.7	1	10	0	0				26.63	4	4		85	1	0	1	0
1257		21	1	1	86	6	4	3	1	1	0	0	0	0	0	0	0	0	0	14	0	0	0	0	14	0	0	28	19.2	2	10	0	0				29.1	4	4		86	2	0	1	0
1258		21	1	1	90	7	5	4	1	0	2	1	2	1	1	5	6	11	14	3	7	5	12	14	2	23	28	5	26.4	1	5	0	0				19.12	2	2		90	1	2	1	1
1259		21	1	1	84	6	4	3	1	0	0	0	0	0	0	0	0	0	0	14	0	0	0	0	14	0	0	28	20.4	1	8	0	0				22.6	3	3		84	1	0	1	0
1260		21	1	1	82	6	4	3	1	0	0	0	0	0	0	0	0	0	0	14	0	0	0	0	14	0	0	28	0	5	5	0	0				19.89	3	3		82	2	0	2	0
1261		21	1	1	72	5	3	2	1	0	0	0	0	0	0	0	0	0	0	14	1	2	3	0	11	3	0	25	23.3	1	12	0	1				24.25	4	4		72	1	0	1	0
1262		21	1	1	90	7	5	4	1	0	0	0	0	0	0	0	0	0	0	14	0	0	0	0	14	0	0	28	11.2	4	6	0	0				27.3	4	4		90	2	0	2	0
1263		21	1	1	78	5	3	2	1	0	0	0	0	0	0	2	1	3	0	11	0	0	0	0	14	3	0	25	16	4	5	0	0				23.6	4	4		78	2	0	2	0
1264		21	1	1	83	6	4	3	1	0	0	0	0	0	0	0	0	0	0	14	0	0	0	0	14	0	0	28	26.4	1	12	0	1				22.96	3	3		83	1	0	1	0
1265		21	1	1	93	7	5	4	1	0	0	0	0	0	0	1	1	2	0	12	3	2	5	0	9	7	0	21	10.2	4	9	0	0				20.63	3	3		93	2	0	2	0
1266		21	1	1	65	4	2	1	1	0	0	0	0	0	0	2	0	2	0	12	3	2	5	0	9	7	0	21	19.4	2	9	0	0				27	4	4		65	2	0	1	0
1267		21	1	1	98	7	5	4	1	0	0	0	0	0	0	5	4	9	7	5	6	3	9	7	5	18	0	10	11.4	4	8	0	0				27.83	4	4		98	2	0	2	0
1268		21	1	1	81	6	4	3	0	0	5	5	5	5	2	0	0	0	0	14	0	0	0	0	14	0	0	28	25	1	11	0	1				29.6	4	4		81	1	0	1	0
1269		21	1	1	86	6	4	3	0	0	0	0	0	0	0	2	3	5	0	9	2	7	9	7	5	14	0	14			10	0	0				29.2	4	4		86		0		0
1270		21	1	1	67	4	2	1	0	0	0	0	0	0	0	5	4	9	7	5	5	5	10	7	4	19	0	9	19.9	2	12	0	1				26.17	4	4		67	2	0	1	0
1271		21	1	1	78	5	3	2	0	0	5	5	5	5	2	0	0	0	0	14	0	0	0	0	14	0	0	28	22	1	12	0	1				21.93	3	3		78	1	0	1	0
1272		21	1	1	95	7	5	4	1	0	5	5	5	5	2	0	0	0	0	14	0	0	0	0	14	0	0	28			8	0	0				34.48	5	5		95		0		0
1273		21	1	1	79	5	3	2	1	1	5	5	3	1	3	0	0	0	0	14	1	1	2	0	12	2	0	26	24.7	1	11	0	1				24.32	4	4		79	1	0	1	0
1274		21	1	1	88	6	4	3	1	0	0	0	0	0	0	0	0	0	0	14	0	0	0	0	14	0	0	28	22.4	1	8	0	0				22.85	3	3		88	1	0	1	0
1275		21	1	1	83	6	4	3	1	1	2	1	2	1	1	2	5	7	7	7	2	3	5	0	9	12	0	16	25.4	1	9	0	0				21.91	3	3		83	1	0	1	0
1276		21	1	1	82	6	4	3	1	0	0	0	0	0	0	0	0	0	0	14	0	0	0	0	14	0	0	28	7.4	5	4	0	0				20.2	3	3		82	2	0	2	0
1277		21	1	1	95	7	5	4	1	0	5	5	4	5	2	0	0	0	0	14	0	2	2	0	12	2	0	26	29.8	1	11	0	1				24.69	4	4		95	1	0	1	0
1278		21	1	1	92	7	5	4	1	0	1	1	0	0	1	2	1	3	0	11	0	0	0	0	14	3	0	25	9.7	4	6	0	0				22.07	3	3		92	2	0	2	0
1279		21	1	1	100	7	5	4	1	0	4	5	5	5	2	1	2	3	0	11	0	0	0	0	14	3	0	25	16.2	3	8	0	0				21.29	3	3		100	2	0	2	0
1280		21	1	1	88	6	4	3	1	1	0	0	0	0	0	0	0	0	0	14	0	0	0	0	14	0	0	28	30	1	13	0	1				28.02	4	4		88	1	0	1	0
1281		21	1	1	69	4	2	1	1	0	0	0	0	0	0	5	4	9	7	5	5	6	11	14	3	20	21	8	28.9	1	13	0	1				28.9	4	4		69	1	2	1	0
1282		21	1	1	81	6	4	3	1	0	0	0	0	0	0	4	6	10	7	4	4	4	8	7	6	18	0	10	27.7	1	12	0	1				32.66	5	5		81	1	0	1	0
1283		21	1	1	91	7	5	4	0	1	5	5	5	5	2	0	0	0	0	14	0	0	0	0	14	0	0	28			4	0	0				20.27	3	3		91		0		0
1284		21	1	1	83	6	4	3	0	1	0	0	0	0	0	3	4	7	7	7	0	2	2	0	12	9	0	19	26.4	1	9	0	0				23.64	4	4		83	1	0	1	0
1285		21	1	1	93	7	5	4	0	1	5	5	5	5	2	0	0	0	0	14	0	0	0	0	14	0	0	28	23.8	1	6	0	0				17.3	1	1		93	1	0	1	0
1286		21	1	1	83	6	4	3	1	1	5	5	5	5	2	0	0	0	0	14	0	0	0	0	14	0	0	28	27.4	1	10	0	0				27.9	4	4		83	1	0	1	0
1287		21	1	1	91	7	5	4	0	1	0	0	0	0	0	0	1	1	0	13	0	0	0	0	14	1	0	27			9	0	0				25.39	4	4		91		0		0
1288		21	1	1	81	6	4	3	1	0	5	5	5	5	2	0	0	0	0	14	0	0	0	0	14	0	0	28	18.7	3	7	0	0				26.06	4	4		81	2	0	2	0
1289		21	1	1	83	6	4	3	1	0	0	0	0	0	0	7	6	13	14	1	6	7	13	14	1	26	28	2	18.4	3	7	0	0				24.87	4	4		83	2	2	2	1
1290		21	1	1	95	7	5	4	1	0	0	0	0	0	0	0	0	0	0	14	0	0	0	0	14	0	0	28	17.8	3	7	0	0				38.46	5	5		95	2	0	2	0
1291		21	1	1	93	7	5	4	1	0	0	0	0	0	0	0	0	0	0	14	0	0	0	0	14	0	0	28	9.4	4	9	0	0				20.33	3	3		93	2	0	2	0
1292		21	1	1	90	7	5	4	1	1	0	0	0	0	0	0	0	0	0	14	0	0	0	0	14	0	0	28	14.4	4	8	0	0				20.02	3	3		90	2	0	2	0
1293		21	1	1	68	4	2	1	1	0	0	0	0	0	0	2	1	3	0	11	2	0	2	0	12	5	0	23			12	0	1				27.4	4	4		68		0		0
1294		21	1	1	92	7	5	4	1	0	5	5	2	1	3	0	1	1	0	13	4	4	8	7	6	9	0	19	19.2	2	12	0	1				26.7	4	4		92	2	0	1	0
1295		21	1	1	92	7	5	4	1	1	0	0	0	0	0	0	0	0	0	14	0	0	0	0	14	0	0	28	16.4	3	10	0	0				22.8	3	3		92	2	0	2	0
1296		21	1	1	94	7	5	4	1	1	0	0	0	0	0	0	0	0	0	14	0	0	0	0	14	0	0	28	23.4	1	10	0	0				16.8	1	1		94	1	0	1	0
1297		21	1	1	82	6	4	3	0	1	5	5	5	5	2	0	0	0	0	14	0	0	0	0	14	0	0	28	27.7	1	12	0	1				25.2	4	4		82	1	0	1	0
1298		21	1	1	69	4	2	1	0	0	0	0	0	0	0	0	0	0	0	14	0	0	0	0	14	0	0	28	27.2	1	12	0	1				29.8	4	4		69	1	0	1	0
1299		21	1	1	91	7	5	4	1	0	0	0	0	0	0	0	0	0	0	14	0	0	0	0	14	0	0	28	13.4	4	5	0	0				13.5	1	1		91	2	0	2	0
1300		21	1	1	102	7	5	4	1	0	5	5	5	5	2	0	0	0	0	14	0	0	0	0	14	0	0	28	2.4	5	9	0	0				23.4	4	4		102	2	0	2	0
1301		21	1	1	93	7	5	4	1	0	0	0	0	0	0	0	0	0	0	14	0	0	0	0	14	0	0	28	11.8	4	9	0	0				18.9	2	2		93	2	0	2	0
1302		21	1	1	88	6	4	3	1	0	0	0	0	0	0	0	0	0	0	14	0	0	0	0	14	0	0	28			7	0	0								88		0		0
1303		21	1	1	84	6	4	3	1	0	0	0	0	0	0	0	0	0	0	14	0	0	0	0	14	0	0	28	18.4	3	10	0	0				34.3	5	5		84	2	0	2	0
1304		21	1	1	92	7	5	4	1	1	0	0	0	0	0	3	4	7	7	7	5	2	7	7	7	14	0	14	27.4	1	10	0	0				31.6	5	5		92	1	0	1	0
1305		21	1	1	89	6	4	3	1	1	0	0	0	0	0	0	0	0	0	14	0	0	0	0	14	0	0	28	24.4	1	12	0	1				29.6	4	4		89	1	0	1	0
1306		21	1	1	91	7	5	4	1	1	5	5	0	0	2	0	0	0	0	14	0	0	0	0	14	0	0	28	19.4	2	7	0	0				21.8	3	3		91	2	0	1	0
1307		21	1	1	95	7	5	4	1	0	0	0	0	0	0	4	4	8	7	6	3	3	6	0	8	14	0	14	11.8	4	7	0	0				25.8	4	4		95	2	0	2	0
1308		21	1	1	77	5	3	2	0	1	0	0	0	0	0	0	0	0	0	14	0	0	0	0	14	0	0	28	14	4	2	0	0				19.2	2	2		77	2	0	2	0
1309		21	1	1	92	7	5	4	0	0	0	0	0	0	0	0	0	0	0	14	0	0	0	0	14	0	0	28	15.8	4	3	0	0				18.3	2	2		92	2	0	2	0
1310		21	1	1	83	6	4	3	1	0	5	5	5	5	2	0	0	0	0	14	0	0	0	0	14	0	0	28			10	0	0				22.8	3	3		83		0		0
1311		21	1	1	73	5	3	2	0	0	0	0	0	0	0	0	0	0	0	14	0	0	0	0	14	0	0	28	28.3	1	14	0	1				24.4	4	4		73	1	0	1	0
1312		21	1	1	90	7	5	4	1	0	0	0	0	0	0	0	0	0	0	14	0	0	0	0	14	0	0	28	30	1	12	0	1				28.8	4	4		90	1	0	1	0
1313		21	1	1	67	4	2	1	1	0	5	5	5	5	2	0	0	0	0	14	0	0	0	0	14	0	0	28	30	1	14	0	1				23.4	4	4		67	1	0	1	0
1314		21	1	1	74	5	3	2	1	1	0	0	0	0	0	0	0	0	0	14	0	0	0	0	14	0	0	28	30	1	14	0	1				20.4	3	3		74	1	0	1	0
1315		21	1	1	93	7	5	4	1	0	0	0	0	0	0	0	0	0	0	14	0	0	0	0	14	0	0	28	19.4	2	12	0	1				18.2	2	2		93	2	0	1	0
1316		21	1	1	85	6	4	3	1	0	0	0	0	0	0	0	0	0	0	14	0	0	0	0	14	0	0	28	22	1	12	0	1				22.5	3	3		85	1	0	1	0
1317		21	1	1	89	6	4	3	1	1	0	0	0	0	0	0	0	0	0	14	0	0	0	0	14	0	0	28	23.1	1	12	0	1								89	1	0	1	0
1318		21	1	1	89	6	4	3	0	0	5	5	5	5	2	0	1	1	0	13	0	0	0	0	14	1	0	27	26.3	1	14	0	1				27.8	4	4		89	1	0	1	0
1319		21	1	1	85	6	4	3	1	1	5	5	5	5	2	0	0	0	0	14	0	0	0	0	14	0	0	28	29.4	1											85	1	0	1	0
1320		21	1	1	96	7	5	4	1	0	5	5	5	5	2	0	0	0	0	14	0	0	0	0	14	0	0	28	13.7	4	7	0	0				20.4	3	3		96	2	0	2	0
1321		21	1	1	89	6	4	3	1	0	5	5	5	5	2	0	0	0	0	14	0	0	0	0	14	0	0	28	23	1	12	0	1				30	4	4		89	1	0	1	0
1322		21	1	1	78	5	3	2	1	0	5	5	5	5	2	0	0	0	0	14	0	0	0	0	14	0	0	28	30	1	12	0	1				15	1	1		78	1	0	1	0
1323		21	1	1	87	6	4	3	0	0	0	0	0	0	0	0	0	0	0	14	0	0	0	0	14	0	0	28	21.9	1	14	0	1								87	1	0	1	0
1324		21	1	1	74	5	3	2	0	0	0	0	0	0	0	0	0	0	0	14	0	0	0	0	14	0	0	28	20.4	1	9	0	0				28.4	4	4		74	1	0	1	0
1325		21	1	1	85	6	4	3	0	1	0	0	0	0	0	0	0	0	0	14	0	0	0	0	14	0	0	28	15.9	4	5	0	0								85	2	0	2	0
1326		21	1	1	78	5	3	2	0	0	0	0	0	0	0	0	0	0	0	14	0	0	0	0	14	0	0	28	20	2	7	0	0				27	4	4		78	2	0	1	0
1327		21	1	1	80	6	4	3	0	0	0	0	0	0	0	1	2	3	0	11	3	5	8	7	6	11	0	17	23.5	1	14	0	1				27	4	4		80	1	0	1	0
1328		21	1	1	72	5	3	2	0	0	0	0	0	0	0	3	2	5	0	9	1	3	4	0	10	9	0	19	30	1	13	0	1				20.3	3	3		72	1	0	1	0
1329		21	1	1	81	6	4	3	0	0	0	0	0	0	0	0	0	0	0	14	0	0	0	0	14	0	0	28	29.4	1	12	0	1				22.7	3	3		81	1	0	1	0
1330		21	1	1	78	5	3	2	0	1	0	0	0	0	0	3	2	5	0	9	2	4	6	0	8	11	0	17	19.2	2	12	0	1				23.3	4	4		78	2	0	1	0
1331		21	1	1	81	6	4	3	0	0	0	0	0	0	0	2	0	2	0	12	4	2	6	0	8	8	0	20	25.5	1	10	0	0				30	4	4		81	1	0	1	0
1332		21	1	1	88	6	4	3	1	0	5	5	0	0	2	0	0	0	0	14	0	0	0	0	14	0	0	28	18.8	3	11	0	1				16.2	1	1		88	2	0	2	0
1333		21	1	1	91	7	5	4	1	1	5	5	2	1	3	0	0	0	0	14	0	0	0	0	14	0	0	28	27.4	1											91	1	0	1	0
1334		21	1	1	91	7	5	4	1	0	5	5	5	5	2	0	0	0	0	14	0	0	0	0	14	0	0	28	29.8	1	14	0	1				22.8	3	3		91	1	0	1	0
1335		21	1	1	97	7	5	4	1	0	5	5	5	5	2	0	0	0	0	14	0	0	0	0	14	0	0	28	25.7	1	13	0	1				25.2	4	4		97	1	0	1	0
1336		21	1	1	100	7	5	4	1	0	0	0	0	0	0	1	2	3	0	11	3	3	6	0	8	9	0	19	22.6	1	12	0	1				13.2	1	1		100	1	0	1	0
1337		21	1	1	74	5	3	2	1	1	5	5	5	5	2	0	0	0	0	14	0	0	0	0	14	0	0	28	14.2	4											74	2	0	2	0
1338		21	1	1	93	7	5	4	1	1	5	5	0	0	2	0	0	0	0	14	0	0	0	0	14	0	0	28			12	0	1				25.8	4	4		93		0		0
1339		21	1	1	92	7	5	4	1	1	5	5	5	5	2	0	0	0	0	14	0	0	0	0	14	0	0	28	22.2	1	13	0	1				17.2	1	1		92	1	0	1	0
1340		21	1	1	84	6	4	3	1	0	0	0	0	0	0	0	0	0	0	14	0	0	0	0	14	0	0	28	15.6	4	4	0	0				8	8	5		84	2	0	2	0
1341		21	1	1	88	6	4	3	1	0	5	5	0	0	2	0	0	0	0	14	0	0	0	0	14	0	0	28	26.6	1	12	0	1				14.2	1	1		88	1	0	1	0
1342		21	1	1	77	5	3	2	1	0	0	0	0	0	0	6	5	11	14	3	4	4	8	7	6	19	21	9	28.1	1	12	0	1								77	1	2	1	0
1343		21	1	1	90	7	5	4	1	0	0	0	0	0	0	4	6	10	7	4	3	3	6	0	8	16	0	12	15.7	4	5	0	0				17.8	2	2		90	2	0	2	0
1344		21	1	1	87	6	4	3	1	0	5	5	0	0	2	0	0	0	0	14	0	0	0	0	14	0	0	28	23.1	1	13	0	1				12.4	1	1		87	1	0	1	0
1345		21	1	1	71	5	3	2	1	0	0	0	0	0	0	0	0	0	0	14	0	0	0	0	14	0	0	28	23.3	1	14	0	1				15	1	1		71	1	0	1	0
1346		21	1	1	93	7	5	4	1	0	0	0	0	0	0	0	0	0	0	14	0	0	0	0	14	0	0	28	20.6	1	14	0	1				14.8	1	1		93	1	0	1	0
1347		21	1	1	86	6	4	3	1	0	0	0	0	0	0	1	1	2	0	12	0	0	0	0	14	2	0	26	21	1	13	0	1				11.7	1	1		86	1	0	1	0
1348		21	1	1	72	5	3	2	0	0	0	0	0	0	0	0	0	0	0	14	0	0	0	0	14	0	0	28	26	1	10	0	0				27.9	4	4		72	1	0	1	0
1349		21	1	1	83	6	4	3	0	0	5	5	0	0	2	0	0	0	0	14	0	0	0	0	14	0	0	28	26.4	1	10	0	0				26.9	4	4		83	1	0	1	0
1350		21	1	1	85	6	4	3	1	1	5	5	4	5	2	0	0	0	0	14	2	0	2	0	12	2	0	26	26.4	1	25.7	2	2				13	1	1		85	1	0	1	0
1351		21	1	1	91	7	5	4	0	0	4	5	0	0	2	2	0	2	0	12	2	5	7	7	7	9	0	19	27.8	1	14.8	0	1				11	1	1		91	1	0	1	0
1352		21	1	1	83	6	4	3	0	0	0	0	0	0	0	5	3	8	7	6	5	5	10	7	4	18	0	10	20.2	1	18.4	1	2				9	1	1		83	1	0	1	0
1353		21	1	1	94	7	5	4	1	0	0	0	0	0	0	5	4	9	7	5	5	5	10	7	4	19	0	9	25.1	1	25.8	2	2				9	1	1		94	1	0	1	0
1354		21	1	1	90	7	5	4	1	0	0	0	0	0	0	1	0	1	0	13	3	3	6	0	8	7	0	21	26.4	1	17.8	1	2				13	1	1		90	1	0	1	0
1355		21	1	1	47	2	1	1	0	0	0	0	0	0	0	6	5	11	14	3	6	6	12	14	2	23	28	5	22.9	1							13	1	1		47	1	2	1	1
1356		21	1	1	91	7	5	4	1	0	0	0	0	0	0	3	1	4	0	10	3	4	7	7	7	11	0	17	30	1	26.8	2	2				8	8	5		91	1	0	1	0
1357		21	1	1	92	7	5	4	1	1	1	1	0	0	1	7	7	14	14	0	7	7	14	14	0	28	28	0	14.2	4	17.8	1	2				8	8	5		92	2	2	2	1
1358		21	1	1	89	6	4	3	1	0	5	5	4	5	2	0	0	0	0	14	5	5	10	7	4	10	0	18	20.8	1	30	2	2				11	1	1		89	1	0	1	0
1359		21	1	1	89	6	4	3	1	1	5	5	0	0	2	0	0	0	0	14	0	0	0	0	14	0	0	28	25.6	1	21	1	2				14	1	1		89	1	0	1	0
1360		21	1	1	71	5	3	2	0	1	5	5	4	5	2	0	0	0	0	14	2	2	4	0	10	4	0	24	28	1	30	2	2				13	1	1		71	1	0	1	0
1361		21	1	1	79	5	3	2	0	1	4	5	4	5	2	1	1	2	0	12	1	1	2	0	12	4	0	24	21.1	1	28.7	2	2				8	8	5		79	1	0	1	0
1362		21	1	1	86	6	4	3	1	1	0	0	0	0	0	0	0	0	0	14	0	0	0	0	14	0	0	28	21.2	1	15.7	0	1				8	8	5		86	1	0	1	0
1363		21	1	1	76	5	3	2	0	0	0	0	0	0	0	0	1	1	0	13	0	0	0	0	14	1	0	27	22.5	1	26.7	2	2				8	8	5		76	1	0	1	0
1364		21	1	1	79	5	3	2	1	0	5	5	2	1	3	0	0	0	0	14	0	0	0	0	14	0	0	28	30	1	29	2	2				12	1	1		79	1	0	1	0
1365		21	1	1	79	5	3	2	1	0	4	5	0	0	2	1	3	4	0	10	2	2	4	0	10	8	0	20	25.7	1	24	2	2				14	1	1		79	1	0	1	0
1366		21	1	1	84	6	4	3	1	0	4	5	4	5	2	4	5	9	7	5	2	3	5	0	9	14	0	14	30	1	26.5	2	2				11	1	1		84	1	0	1	0
1367		21	1	1	87	6	4	3	1	0	0	0	0	0	0	0	0	0	0	14	0	0	0	0	14	0	0	28			16.4	0	2				8	8	5		87		0		0
1368		21	1	1	82	6	4	3	1	0	5	5	5	5	2	0	0	0	0	14	0	0	0	0	14	0	0	28	15.5	4	11	0	1				30.76	5	5		82	2	0	2	0
1369		21	1	1	85	6	4	3	1	1	1	1	1	1	1	3	2	5	0	9	2	2	4	0	10	9	0	19	7.1	5	9	0	0				21.31	3	3		85	2	0	2	0
1370		21	1	1	93	7	5	4	1	0	0	0	0	0	0	2	2	4	0	10	0	0	0	0	14	4	0	24	19.2	2	13	0	1				20.6	3	3		93	2	0	1	0
1371		21	1	1	72	5	3	2	1	0	1	1	2	1	1	0	2	2	0	12	5	3	8	7	6	10	0	18	24	1	11	0	1				26.72	4	4		72	1	0	1	0
1372		21	1	1	91	7	5	4	1	0	0	0	0	0	0	0	0	0	0	14	0	0	0	0	14	0	0	28	14.4	4	8	0	0				19.6	3	3		91	2	0	2	0
1373		21	1	1	100	7	5	4	1	0	0	0	0	0	0	0	0	0	0	14	0	0	0	0	14	0	0	28	0	5	8	0	0				15.45	1	1		100	2	0	2	0
1374		21	1	1	94	7	5	4	1	1	5	5	0	0	2	0	0	0	0	14	5	4	9	7	5	9	0	19	26.2	1	10	0	0				18.88	2	2		94	1	0	1	0
1375		21	1	1	76	5	3	2	1	0	0	0	0	0	0	1	1	2	0	12	2	3	5	0	9	7	0	21	18.7	3	11	0	1				24.06	4	4		76	2	0	2	0
1376		21	1	1	88	6	4	3	1	0	0	0	0	0	0	0	0	0	0	14	0	0	0	0	14	0	0	28	18.2	3	9	0	0				23.11	4	4		88	2	0	2	0
1377		21	1	1	92	7	5	4	1	0	1	1	2	1	1	2	0	2	0	12	4	3	7	7	7	9	0	19	27.8	1	12	0	1				19.45	2	2		92	1	0	1	0
1378		21	1	1	83	6	4	3	1	0	0	0	0	0	0	0	0	0	0	14	0	0	0	0	14	0	0	28			10	0	0				26.55	4	4		83		0		0
1379		21	1	1	67	4	2	1	0	0	0	0	0	0	0	5	4	9	7	5	6	6	12	14	2	21	21	7	27.9	1	10	0	0				18.88	2	2		67	1	2	1	0
1380		21	1	1	102	7	5	4	0	1	5	5	5	5	2	0	0	0	0	14	0	0	0	0	14	0	0	28	29.8	1	12	0	1				26.02	4	4		102	1	0	1	0
1381		21	1	1	79	5	3	2	1	0	0	0	0	0	0	0	0	0	0	14	0	0	0	0	14	0	0	28			9	0	0				21.16	3	3		79		0		0
1382		21	1	1	87	6	4	3	0	0	5	5	5	5	2	0	0	0	0	14	0	3	3	0	11	3	0	25	29.8	1	11	0	1				17.5	1	1		87	1	0	1	0
1383		21	1	1	84	6	4	3	0	0	5	5	5	5	2	0	0	0	0	14	0	0	0	0	14	0	0	28	25.4	1	10	0	0				17.99	2	2		84	1	0	1	0
1384		21	1	1	90	7	5	4	0	0	0	0	0	0	0	0	0	0	0	14	0	0	0	0	14	0	0	28			4	0	0				22.85	3	3		90		0		0
1385		21	1	1	83	6	4	3	0	1	5	5	0	0	2	0	0	0	0	14	3	2	5	0	9	5	0	23	25.7	1	8	0	0				22.53	3	3		83	1	0	1	0
1386		21	1	1	79	5	3	2	0	1	1	1	2	1	1	1	0	1	0	13	0	3	3	0	11	4	0	24	26	1	12	0	1				21.97	3	3		79	1	0	1	0
1387		21	1	1	81	6	4	3	1	1	0	0	0	0	0	0	1	1	0	13	4	4	8	7	6	9	0	19	22.8	1	12	0	1				28.34	4	4		81	1	0	1	0
1388		21	1	1	91	7	5	4	1	0	5	5	5	5	2	0	0	0	0	14	0	0	0	0	14	0	0	28	23.2	1	12	0	1				19.69	3	3		91	1	0	1	0
1389		21	1	1	82	6	4	3	1	0	1	1	1	1	1	4	5	9	7	5	4	5	9	7	5	18	0	10	16.7	3	10	0	0				13.99	1	1		82	2	0	2	0
1390		21	1	1	80	6	4	3	1	0	0	0	0	0	0	0	0	0	0	14	0	0	0	0	14	0	0	28	24.7	1	8	0	0				18.16	2	2		80	1	0	1	0
1391		21	1	1	95	7	5	4	1	0	0	0	0	0	0	4	3	7	7	7	6	5	11	14	3	18	21	10	7.4	5	9	0	0				22.51	3	3		95	2	2	2	0
1392		21	1	1	82	6	4	3	1	1	0	0	0	0	0	1	0	1	0	13	3	3	6	0	8	7	0	21			5	0	0				17.42	1	1		82		0		0
1393		21	1	1	67	4	2	1	0	0	5	5	4	5	2	0	0	0	0	14	3	2	5	0	9	5	0	23	24.9	1	10	0	0				40.15	5	5		67	1	0	1	0
1394		21	1	1	70	5	3	2	1	0	0	0	0	0	0	0	0	0	0	14	0	0	0	0	14	0	0	28	20.9	1	14	0	1				30.26	5	5		70	1	0	1	0
1395		21	1	1	78	5	3	2	1	1	5	5	5	5	2	0	0	0	0	14	0	0	0	0	14	0	0	28	2.7	5	7	0	0				17.1	1	1		78	2	0	2	0
1396		21	1	1	89	6	4	3	1	0	0	0	0	0	0	0	0	0	0	14	2	1	3	0	11	3	0	25	17.2	3	9	0	0				20.4	3	3		89	2	0	2	0
1397		21	1	1	88	6	4	3	1	1	0	0	0	0	0	0	0	0	0	14	0	0	0	0	14	0	0	28	25.8	1	7	0	0				14.51	1	1		88	1	0	1	0
1398		21	1	1	88	6	4	3	1	1	4	5	2	1	3	2	2	4	0	10	3	3	6	0	8	10	0	18	27.2	1							23.82	4	4		88	1	0	1	0
1399		21	1	1	78	5	3	2	1	0	0	0	0	0	0	4	4	8	7	6	5	6	11	14	3	19	21	9	7.7	5	7	0	0				18.61	2	2		78	2	2	2	0
1400		21	1	1	88	6	4	3	1	0	0	0	0	0	0	0	0	0	0	14	0	0	0	0	14	0	0	28	7.2	5	5	0	0				19.1	2	2		88	2	0	2	0
1401		21	1	1	79	5	3	2	0	1	0	0	0	0	0	0	0	0	0	14	4	2	6	0	8	6	0	22	18.7	3	8	0	0				17.18	1	1		79	2	0	2	0
1402		21	1	1	100	7	5	4	1	1	5	5	5	5	2	7	7	14	14	0	0	0	0	0	14	14	0	14	21.5	1	12	0	1				25.4	4	4		100	1	0	1	0
1403		21	1	1	76	5	3	2	1	1	4	5	4	5	2	4	5	9	7	5	1	3	4	0	10	13	0	15	29.7	1	14	0	1				25.2	4	4		76	1	0	1	0
1404		21	1	1	92	7	5	4	0	0	0	0	0	0	0	0	0	0	0	14	0	0	0	0	14	0	0	28	15.4	4	7	0	0				16.4	1	1		92	2	0	2	0
1405		21	1	1	81	6	4	3	0	0	5	5	5	5	2	0	0	0	0	14	0	0	0	0	14	0	0	28	22.7	1	9	0	0				14.4	1	1		81	1	0	1	0
1406		21	1	1	89	6	4	3	0	0	0	0	0	0	0	0	0	0	0	14	5	5	10	7	4	10	0	18			10	0	0				21.8	3	3		89		0		0
1407		21	1	1	79	5	3	2	1	1	5	5	0	0	2	0	0	0	0	14	0	0	0	0	14	0	0	28	25.7	1	14	0	1				31.6	5	5		79	1	0	1	0
1408		21	1	1	96	7	5	4	1	0	5	5	5	5	2	0	0	0	0	14	0	0	0	0	14	0	0	28	22.2	1	6	0	0				20.9	3	3		96	1	0	1	0
1409		21	1	1	93	7	5	4	1	0	5	5	5	5	2	0	0	0	0	14	0	0	0	0	14	0	0	28			11	0	1				31.4	5	5		93		0		0
1410		21	1	1	101	7	5	4	1	0	5	5	5	5	2	0	0	0	0	14	0	0	0	0	14	0	0	28	26.2	1	10	0	0				18	2	2		101	1	0	1	0
1411		21	1	1	78	5	3	2	1	0	0	0	0	0	0	0	0	0	0	14	0	0	0	0	14	0	0	28	5	5	7	0	0				15.5	1	1		78	2	0	2	0
1412		21	1	1	102	7	5	4	1	0	0	0	0	0	0	0	0	0	0	14	0	0	0	0	14	0	0	28			9	0	0				19.1	2	2		102		0		0
1413		21	1	1	83	6	4	3	1	0	5	5	5	5	2	0	0	0	0	14	0	0	0	0	14	0	0	28	29.4	1	12	0	1				27.6	4	4		83	1	0	1	0
1414		21	1	1	88	6	4	3	1	0	5	5	5	5	2	0	0	0	0	14	0	0	0	0	14	0	0	28	26.4	1	5	0	0				18.2	2	2		88	1	0	1	0
1415		21	1	1	95	7	5	4	1	1	5	5	5	5	2	0	0	0	0	14	0	0	0	0	14	0	0	28	22.8	1	7	0	0				16.4	1	1		95	1	0	1	0
1416		21	1	1	88	6	4	3	1	0	5	5	5	5	2	0	0	0	0	14	0	0	0	0	14	0	0	28	12.4	4	11	0	1				34.1	5	5		88	2	0	2	0
1417		21	1	1	88	6	4	3	1	0	0	0	0	0	0	0	0	0	0	14	0	0	0	0	14	0	0	28			9	0	0				25.1	4	4		88		0		0
1418		21	1	1	90	7	5	4	1	0	1	1	1	1	1	5	5	10	7	4	4	2	6	0	8	16	0	12	24.2	1	11	0	1				31.5	5	5		90	1	0	1	0
1419		21	1	1	85	6	4	3	1	1	5	5	5	5	2	0	0	0	0	14	0	0	0	0	14	0	0	28	10.5	4	10	0	0				25	4	4		85	2	0	2	0
1420		21	1	1	79	5	3	2	1	0	0	0	0	0	0	4	1	5	0	9	0	0	0	0	14	5	0	23	28.7	1	14	0	1				34.4	5	5		79	1	0	1	0
1421		21	1	1	75	5	3	2	0	0	2	1	2	1	1	2	1	3	0	11	1	0	1	0	13	4	0	24			10	0	0				25.6	4	4		75		0		0
1422		21	1	1	83	6	4	3	1	0	2	1	1	1	1	1	0	1	0	13	7	3	10	7	4	11	0	17	16.4	3	11	0	1				30.8	5	5		83	2	0	2	0
1423		21	1	1	92	7	5	4	1	1	5	5	5	5	2	0	0	0	0	14	0	0	0	0	14	0	0	28	26.4	1	11	0	1				28.37	4	4		92	1	0	1	0
1424		21	1	1	99	7	5	4	1	0	0	0	0	0	0	0	0	0	0	14	0	0	0	0	14	0	0	28	9	5	9	0	0				24.4	4	4		99	2	0	2	0
1425		21	1	1	71	5	3	2	1	0	5	5	5	5	2	0	0	0	0	14	0	0	0	0	14	0	0	28	4	5	7	0	0				26.4	4	4		71	2	0	2	0
1426		21	1	1	86	6	4	3	1	0	0	0	0	0	0	0	0	0	0	14	0	0	0	0	14	0	0	28	9	5	9	0	0				24.4	4	4		86	2	0	2	0
1427		21	1	1	81	6	4	3	1	0	0	0	0	0	0	0	0	0	0	14	0	0	0	0	14	0	0	28	19	3	11	0	1				23.9	4	4		81	2	0	2	0
1428		21	1	1	89	6	4	3	1	0	0	0	0	0	0	0	0	0	0	14	0	0	0	0	14	0	0	28	18	3	10	0	0				25.6	4	4		89	2	0	2	0
1429		21	1	1	90	7	5	4	1	0	0	0	0	0	0	1	0	1	0	13	0	2	2	0	12	3	0	25			6	0	0				17.1	1	1		90		0		0
1430		21	1	1	85	6	4	3	1	0	1	1	0	0	1	1	0	1	0	13	0	0	0	0	14	1	0	27	4	5	6	0	0				15.2	1	1		85	2	0	2	0
1431		21	1	1	63	4	2	1	1	0	0	0	0	0	0	2	4	6	0	8	4	5	9	7	5	15	0	13	19	3	12	0	1				26	4	4		63	2	0	2	0
1432		21	1	1	81	6	4	3	0	1	2	1	2	1	1	4	0	4	0	10	4	3	7	7	7	11	0	17	19.1	2	12	0	1				23.9	4	4		81	2	0	1	0
1433		21	1	1	83	6	4	3	0	0	0	0	0	0	0	0	0	0	0	14	0	0	0	0	14	0	0	28	17.7	3	10	0	0				20.5	3	3		83	2	0	2	0
1434		21	1	1	79	5	3	2	0	0	0	0	0	0	0	0	0	0	0	14	0	0	0	0	14	0	0	28	6	5	4	0	0				17.5	1	1		79	2	0	2	0
1435		21	1	1	94	7	5	4	0	0	0	0	0	0	0	0	0	0	0	14	0	0	0	0	14	0	0	28	16	4	8	0	0				21.6	3	3		94	2	0	2	0
1436		21	1	1	77	5	3	2	0	0	0	0	0	0	0	0	0	0	0	14	0	0	0	0	14	0	0	28			7	0	0				17.4	1	1		77		0		0
1437		21	1	1	88	6	4	3	0	0	0	0	0	0	0	0	0	0	0	14	0	0	0	0	14	0	0	28	5	5	7	0	0				21.2	3	3		88	2	0	2	0
1438		21	1	1	78	5	3	2	1	1	0	0	0	0	0	0	2	2	0	12	3	3	6	0	8	8	0	20	12	4	9	0	0				19.2	2	2		78	2	0	2	0
1439		21	1	1	85	6	4	3	1	0	2	1	0	0	1	1	1	2	0	12	6	3	9	7	5	11	0	17	17	3	8	0	0				14.6	1	1		85	2	0	2	0
1440		21	1	1	74	5	3	2	1	0	1	1	0	0	1	4	0	4	0	10	0	1	1	0	13	5	0	23			11	0	1				21.6	3	3		74		0		0
1441		21	1	1	80	6	4	3	0	0	0	0	0	0	0	0	0	0	0	14	0	0	0	0	14	0	0	28	12	4	10	0	0				20.9	3	3		80	2	0	2	0
1442		21	1	1	81	6	4	3	0	0	2	1	2	1	1	0	0	0	0	14	0	0	0	0	14	0	0	28	14	4	7	0	0				25	4	4		81	2	0	2	0
1443		21	1	1	81	6	4	3	0	0	0	0	0	0	0	0	0	0	0	14	0	0	0	0	14	0	0	28	25.5	1	11	0	1				22.4	3	3		81	1	0	1	0
1444		21	1	1	91	7	5	4	0	0	0	0	0	0	0	0	0	0	0	14	0	0	0	0	14	0	0	28	22	1	7	0	0				17.9	2	2		91	1	0	1	0
1445		21	1	1	86	6	4	3	0	1	0	0	0	0	0	0	0	0	0	14	0	0	0	0	14	0	0	28	22	1	8	0	0				19.7	3	3		86	1	0	1	0
1446		21	1	1	85	6	4	3	1	0	5	5	5	5	2	0	0	0	0	14	0	0	0	0	14	0	0	28	24	1	11	0	1				26.1	4	4		85	1	0	1	0
1447		21	1	1	82	6	4	3	1	1	5	5	5	5	2	0	0	0	0	14	0	0	0	0	14	0	0	28	2	5	9	0	0				23.9	4	4		82	2	0	2	0
1448		21	1	1	82	6	4	3	1	0	5	5	5	5	2	0	0	0	0	14	0	0	0	0	14	0	0	28	15	4	12	0	1				27.5	4	4		82	2	0	2	0
1449		21	1	1	72	5	3	2	1	0	5	5	0	0	2	0	0	0	0	14	0	0	0	0	14	0	0	28	24	1	11	0	1				18.7	2	2		72	1	0	1	0
1450		21	1	1	79	5	3	2	1	0	0	0	0	0	0	0	0	0	0	14	0	0	0	0	14	0	0	28			9	0	0				18.2	2	2		79		0		0
1451		21	1	1	90	7	5	4	0	1	5	5	5	5	2	0	0	0	0	14	0	0	0	0	14	0	0	28			9	0	0				22.2	3	3		90		0		0
1452		21	1	1	93	7	5	4	1	1	0	0	0	0	0	5	5	10	7	4	5	4	9	7	5	19	0	9			8	0	0				22.4	3	3		93		0		0
1453		21	1	1	91	7	5	4	1	0	0	0	0	0	0	0	0	0	0	14	0	0	0	0	14	0	0	28	13.8	4	13	0	1				25.1	4	4		91	2	0	2	0
1454		21	1	1	86	6	4	3	1	0	1	1	1	1	1	6	6	12	14	2	7	7	14	14	0	26	28	2	17.4	3	11	0	1				21.9	3	3		86	2	2	2	1
1455	1	22	4	4	87	6	4	3	1	1	2	1	1	1	1	4	3	7	7	7	6	4	10	7	4	17	0	11	0	5							30.9	5	5		87	2	0	2	0
1456	2	22	4	4	93	7	5	4	1	1	5	5	5	5	2	0	0	0	0	14	0	0	0	0	14	0	0	28	0	5							207	5	5		93	2	0	2	0
1457	3	22	4	4	75	5	3	2	1	1	2	1	0	0	1	2	2	4	0	10	3	3	6	0	8	10	0	18	0	5							16.02	1	1		75	2	0	2	0
1458	4	22	4	4	81	6	4	3	0	1	0	0	0	0	0	7	7	14	14	0	4	6	10	7	4	24	21	4	0	5							209	5	5		81	2	2	2	0
1459	5	22	4	4	82	6	4	3	1	1	0	0	0	0	0	1	0	1	0	13	0	0	0	0	14	1	0	27	0	5							19.02	2	2		82	2	0	2	0
1460	6	22	4	4	96	7	5	4	1	1	4	5	4	5	2	2	3	5	0	9	4	5	9	7	5	14	0	14	0	5							209	5	5		96	2	0	2	0
1461	7	22	4	4	82	6	4	3	0	1	2	1	2	1	1	0	4	4	0	10	5	2	7	7	7	11	0	17	18.86	3							18.01	2	2		82	2	0	2	0
1462	8	22	4	4	77	5	3	2	1	1	0	0	0	0	0	3	1	4	0	10	0	0	0	0	14	4	0	24	11	4							201	5	5		77	2	0	2	0
1463	9	22	4	4	86	6	4	3	1	1	5	5	4	5	2	0	0	0	0	14	2	2	4	0	10	4	0	24	17.03	3							34.4	5	5		86	2	0	2	0
1464	10	22	4	4	78	5	3	2	1	1	2	1	0	0	1	3	6	9	7	5	6	6	12	14	2	21	21	7	9.03	4							28	4	4		78	2	2	2	0
1465	11	22	4	4	83	6	4	3	1	1	0	0	0	0	0	0	0	0	0	14	0	0	0	0	14	0	0	28	15.2	4							206	5	5		83	2	0	2	0
1466	12	22	4	4	100	7	5	4	1	1	0	0	0	0	0	3	3	6	0	8	0	0	0	0	14	6	0	22	26.03	1							28.04	4	4		100	1	0	1	0
1467	13	22	4	4	76	5	3	2	1	1	2	1	0	0	1	1	0	1	0	13	4	2	6	0	8	7	0	21	30	1							31.2	5	5		76	1	0	1	0
1468	14	22	4	4	85	6	4	3	1	1	5	5	5	5	2	0	0	0	0	14	0	0	0	0	14	0	0	28	9.2	4							20	3	3		85	2	0	2	0
1469	15	22	4	4	82	6	4	3	1	1	5	5	5	5	2	0	0	0	0	14	0	0	0	0	14	0	0	28	16.24	3							35	5	5		82	2	0	2	0
1470	16	22	4	4	85	6	4	3	1	1	0	0	0	0	0	7	6	13	14	1	7	7	14	14	0	27	28	1	25	1							30	4	4		85	1	2	1	1
1471	17	22	4	4	91	7	5	4	1	1	2	1	0	0	1	5	1	6	0	8	4	3	7	7	7	13	0	15	30	1							22	3	3		91	1	0	1	0
1472	18	22	4	4	88	6	4	3	1	1	3	1	3	1	1	4	2	6	0	8	2	4	6	0	8	12	0	16	30	1							30	4	4		88	1	0	1	0
1473	19	22	4	4	89	6	4	3	0	1	2	1	2	1	1	5	5	10	7	4	5	5	10	7	4	20	0	8	1	5							20.9	3	3		89	2	0	2	0
1474	20	22	4	4	88	6	4	3	0	0	0	0	0	0	0	0	0	0	0	14	0	0	0	0	14	0	0	28	13	4							19.11	2	2		88	2	0	2	0
1475	21	22	4	4	71	5	3	2	1	0	2	1	0	0	1	3	4	7	7	7	2	0	2	0	12	9	0	19													71		0		0
1476	22	22	4	4	103	7	5	4	1	0	0	0	0	0	0	0	0	0	0	14	0	1	1	0	13	1	0	27	30	1							19.28	2	2		103	1	0	1	0
1477	23	22	4	4	91	7	5	4	1	0	4	5	0	0	2	1	2	3	0	11	6	6	12	14	2	15	0	13	23	1							31.3	5	5		91	1	0	1	0
1478	24	22	4	4	79	5	3	2	1	0	4	5	5	5	2	3	0	3	0	11	0	0	0	0	14	3	0	25	30	1							26.15	4	4		79	1	0	1	0
1479	25	22	4	4	94	7	5	4	1	0	3	1	4	5	3	5	4	9	7	5	4	5	9	7	5	18	0	10	30	1							21.9	3	3		94	1	0	1	0
1480	26	22	4	4	86	6	4	3	1	0	5	5	5	5	2	0	0	0	0	14	0	0	0	0	14	0	0	28	14	4							27.3	4	4		86	2	0	2	0
1481	27	22	4	4	93	7	5	4	1	0	5	5	5	5	2	0	0	0	0	14	0	0	0	0	14	0	0	28	1	5											93	2	0	2	0
1482	28	22	4	4	69	4	2	1	0	0	2	1	0	0	1	6	6	12	14	2	5	5	10	7	4	22	21	6	0	5							33.6	5	5		69	2	2	2	0
1483	29	22	4	4	77	5	3	2	1	0	4	5	0	0	2	0	2	2	0	12	5	4	9	7	5	11	0	17	0	5							12.4	1	1		77	2	0	2	0
1484	30	22	4	4	90	7	5	4	1	0	0	0	0	0	0	6	5	11	14	3	6	6	12	14	2	23	28	5	19	3							21.9	3	3		90	2	2	2	1
1485	31	22	4	4	74	5	3	2	0	0	0	0	0	0	0	5	4	9	7	5	7	7	14	14	0	23	21	5	23	1							27.3	4	4		74	1	2	1	0
1486	32	22	4	4	75	5	3	2	1	0	0	0	0	0	0	6	6	12	14	2	3	3	6	0	8	18	0	10	30	1							28.3	4	4		75	1	0	1	0
1487	33	22	4	4	92	7	5	4	1	0	0	0	0	0	0	1	0	1	0	13	0	0	0	0	14	1	0	27	30	1							23.6	4	4		92	1	0	1	0
1488	34	22	4	4	95	7	5	4	0	0	5	5	5	5	2	0	0	0	0	14	0	0	0	0	14	0	0	28	30	1							33.1	5	5		95	1	0	1	0
1489	35	22	4	4	85	6	4	3	1	0	0	0	0	0	0	6	5	11	14	3	5	7	12	14	2	23	28	5	0	5							18.2	2	2		85	2	2	2	1
1490	36	22	4	4	80	6	4	3	0	0	0	0	0	0	0	0	0	0	0	14	0	0	0	0	14	0	0	28	23	1							25.5	4	4		80	1	0	1	0
1491	37	22	4	4	86	6	4	3	0	0	0	0	0	0	0	0	2	2	0	12	0	0	0	0	14	2	0	26	0	5							21.1	3	3		86	2	0	2	0
1492	38	22	4	4	78	5	3	2	1	0	4	5	5	5	2	2	2	4	0	10	0	0	0	0	14	4	0	24	0	5							16.4	1	1		78	2	0	2	0
1493	39	22	4	4	84	6	4	3	1	0	0	0	0	0	0	3	5	8	7	6	4	3	7	7	7	15	0	13	13	4							25.3	4	4		84	2	0	2	0
1494	40	22	4	4	86	6	4	3	1	0	5	5	5	5	2	0	0	0	0	14	0	0	0	0	14	0	0	28	0	5							26.8	4	4		86	2	0	2	0
1495	41	22	4	4	82	6	4	3	1	0	2	1	2	1	1	6	5	11	14	3	7	6	13	14	1	24	28	4	0	5							26.5	4	4		82	2	2	2	1
1496	42	22	4	4	83	6	4	3	1	0	0	0	0	0	0	1	4	5	0	9	0	0	0	0	14	5	0	23	0	5							17	1	1		83	2	0	2	0
1497	43	22	4	4	81	6	4	3	1	0	0	0	0	0	0	2	2	4	0	10	3	2	5	0	9	9	0	19	30	1											81	1	0	1	0
1498	44	22	4	4	75	5	3	2	0	0	0	0	0	0	0	0	4	4	0	10	3	0	3	0	11	7	0	21	30	1							28.8	4	4		75	1	0	1	0
1499	45	22	4	4	80	6	4	3	1	0	2	1	2	1	1	0	5	5	0	9	6	6	12	14	2	17	0	11	14	4							30.8	5	5		80	2	0	2	0
1500	46	22	4	4	79	5	3	2	1	0	5	5	5	5	2	0	0	0	0	14	0	0	0	0	14	0	0	28	12	4							24.6	4	4		79	2	0	2	0
1501	47	22	4	4	83	6	4	3	1	0	5	5	4	5	2	0	0	0	0	14	1	0	1	0	13	1	0	27	19	3							27.3	4	4		83	2	0	2	0
1502	48	22	4	4	79	5	3	2	1	0	0	0	0	0	0	0	0	0	0	14	1	2	3	0	11	3	0	25	18	3							18.4	2	2		79	2	0	2	0
1503	49	22	4	4	86	6	4	3	1	0	2	1	2	1	1	6	6	12	14	2	7	7	14	14	0	26	28	2	0	5							20.6	3	3		86	2	2	2	1
1504	50	22	4	4	83	6	4	3	1	0	0	0	0	0	0	4	3	7	7	7	6	7	13	14	1	20	21	8	22	1							19.3	2	2		83	1	2	1	0
1505	51	22	4	4	93	7	5	4	1	0	4	5	0	0	2	1	1	2	0	12	2	2	4	0	10	6	0	22	15	4							15	1	1		93	2	0	2	0
1506	52	22	4	4	84	6	4	3	1	0	5	5	5	5	2	0	0	0	0	14	0	0	0	0	14	0	0	28	25	1							21.5	3	3		84	1	0	1	0
1507	53	22	4	4	76	5	3	2	1	0	5	5	4	5	2	0	0	0	0	14	4	5	9	7	5	9	0	19	28	1							26.5	4	4		76	1	0	1	0
1508	54	22	4	4	92	7	5	4	1	1	0	0	0	0	0	0	0	0	0	14	0	0	0	0	14	0	0	28	28	1							18.7	2	2		92	1	0	1	0
1509	55	22	4	4	82	6	4	3	1	0	5	5	5	5	2	0	0	0	0	14	0	0	0	0	14	0	0	28	17	3							30.4	5	5		82	2	0	2	0
1510	56	22	4	4	91	7	5	4	1	0	0	0	0	0	0	0	0	0	0	14	0	0	0	0	14	0	0	28	0	5							33.1	5	5		91	2	0	2	0
1511	57	22	4	4	86	6	4	3	1	0	5	5	0	0	2	0	0	0	0	14	0	0	0	0	14	0	0	28	20	2							27.9	4	4		86	2	0	1	0
1512	58	22	4	4	90	7	5	4	1	0	5	5	0	0	2	0	0	0	0	14	3	3	6	0	8	6	0	22	11	4							30.8	5	5		90	2	0	2	0
1513	59	22	4	4	91	7	5	4	1	0	5	5	0	0	2	0	0	0	0	14	0	0	0	0	14	0	0	28	14	4							20.2	3	3		91	2	0	2	0
1514	60	22	4	4	87	6	4	3	1	0	0	0	0	0	0	7	7	14	14	0	5	5	10	7	4	24	21	4	24	1							22	3	3		87	1	2	1	0
1515	61	22	4	4	92	7	5	4	0	0	0	0	0	0	0	0	0	0	0	14	0	0	0	0	14	0	0	28	0	5							23.4	4	4		92	2	0	2	0
1516	62	22	4	4	89	6	4	3	1	0	2	1	0	0	1	6	6	12	14	2	2	3	5	0	9	17	0	11	0	5							33.7	5	5		89	2	0	2	0
1517	63	22	4	4	102	7	5	4	1	1	0	0	0	0	0	0	1	1	0	13	2	1	3	0	11	4	0	24	0	5							15.6	1	1		102	2	0	2	0
1518	64	22	4	4	84	6	4	3	1	0	2	1	0	0	1	6	4	10	7	4	6	6	12	14	2	22	21	6	12	4							15.6	1	1		84	2	2	2	0
1519	65	22	4	4	86	6	4	3	1	0	4	5	4	5	2	6	4	10	7	4	3	2	5	0	9	15	0	13	20	2							15.8	1	1		86	2	0	1	0
1520	66	22	4	4	91	7	5	4	1	0	0	0	0	0	0	3	2	5	0	9	7	6	13	14	1	18	0	10	8	5							22	3	3		91	2	0	2	0
1521	67	22	4	4	88	6	4	3	1	0	5	5	5	5	2	0	0	0	0	14	0	0	0	0	14	0	0	28	0	5							29.3	4	4		88	2	0	2	0
1522	68	22	4	4	83	6	4	3	1	0	0	0	0	0	0	2	2	4	0	10	0	0	0	0	14	4	0	24	3	5							17.6	2	2		83	2	0	2	0
1523	69	22	4	4	84	6	4	3	1	0	0	0	0	0	0	0	0	0	0	14	1	3	4	0	10	4	0	24	5	5							20.3	3	3		84	2	0	2	0
1524	70	22	4	4	91	7	5	4	0	0	0	0	0	0	0	1	2	3	0	11	3	3	6	0	8	9	0	19	21	1							24	4	4		91	1	0	1	0
1525	71	22	4	4	82	6	4	3	1	0	2	1	2	1	1	5	6	11	14	3	7	5	12	14	2	23	28	5	0	5							19.5	2	2		82	2	2	2	1
1526	72	22	4	4	70	5	3	2	0	0	0	0	0	0	0	0	0	0	0	14	0	0	0	0	14	0	0	28									22	3	3		70		0		0
1527	73	22	4	4	77	5	3	2	1	0	5	5	5	5	2	0	0	0	0	14	0	0	0	0	14	0	0	28	22	1							28.8	4	4		77	1	0	1	0
1528	74	22	4	4	86	6	4	3	1	0	2	1	2	1	1	1	0	1	0	13	4	6	10	7	4	11	0	17	0	5							20	3	3		86	2	0	2	0
1529	75	22	4	4	86	6	4	3	1	0	0	0	0	0	0	0	0	0	0	14	3	0	3	0	11	3	0	25	9	5							19.2	2	2		86	2	0	2	0
1530	76	22	4	4	81	6	4	3	1	0	0	0	0	0	0	0	0	0	0	14	0	0	0	0	14	0	0	28	26	1							23.4	4	4		81	1	0	1	0
1531	77	22	4	4	88	6	4	3	1	0	0	0	0	0	0	0	0	0	0	14	0	0	0	0	14	0	0	28	18	3							23.4	4	4		88	2	0	2	0
1532	78	22	4	4	79	5	3	2	0	0	5	5	5	5	2	0	0	0	0	14	0	0	0	0	14	0	0	28	0	5							18.3	2	2		79	2	0	2	0
1533	79	22	4	4	95	7	5	4	1	0	4	5	4	5	2	4	4	8	7	6	1	3	4	0	10	12	0	16	8	5							17.6	2	2		95	2	0	2	0
1534	80	22	4	4	55	3	1	1	0		0	0	0	0	0	1	0	1	0	13	0	0	0	0	14	1	0	27	26	1							28.94	4	4		55	1	0	1	0
1535	81	22	4	4	61	4	2	1	1	0	0	0	0	0	0	0	0	0	0	14	0	0	0	0	14	0	0	28	17	3							359	5	5		61	2	0	2	0
1536	82	22	4	4	46	2	1	1	0	0						1	2	3	0	11	3	2	5	0	9	8	0	20	16	4							24.67	4	4		46	2	0	2	0
1537	83	22	4	4	50	3	1	1	0	0	0	0	0	0	0	5	5	10	7	4	5	5	10	7	4	20	0	8	29	1							335	5	5		50	1	0	1	0
1538	84	22	4	4	50	3	1	1	0	0	4	5	0	0	2	2	2	4	0	10	4	3	7	7	7	11	0	17	30	1							256	5	5		50	1	0	1	0
1539	85	22	4	4	56	3	1	1	0		0	0	0	0	0	1	4	5	0	9	6	5	11	14	3	16	0	12	25	1							25	4	4		56	1	0	1	0
1540	86	22	4	4	55	3	1	1	0		0	0	0	0	0	5	2	7	7	7	4	5	9	7	5	16	0	12	25	1							257	5	5		55	1	0	1	0
1541	87	22	4	4	66	4	2	1	0		0	0	0	0	0	0	0	0	0	14	3	1	4	0	10	4	0	24	12	4							27.59	4	4		66	2	0	2	0
1542	88	22	4	4	64	4	2	1	1		4	5	0	0	2	4		4	0	10	2	3	5	0	9	9	0	19	30	1							38.45	5	5		64	1	0	1	0
1543	89	22	4	4	65	4	2	1	0		0	0	0	0	0	0	0	0	0	14	2	1	3	0	11	3	0	25	28	1							304	5	5		65	1	0	1	0
1544	90	22	4	4	66	4	2	1	0		0	0	0	0	0	0	0	0	0	14	0	0	0	0	14	0	0	28	12	4							21.44	3	3		66	2	0	2	0
1545	91	22	4	4	56	3	1	1	1		2	1	0	0	1	3	2	5	0	9	5	3	8	7	6	13	0	15	19	3							27.37	4	4		56	2	0	2	0
1546	92	22	4	4	45	2	1	1	1		0	0	0	0	0	5	5	10	7	4	6	6	12	14	2	22	21	6	15	4							17.89	2	2		45	2	2	2	0
1547	93	22	4	4	55	3	1	1	0		2	1	0	0	1	6	5	11	14	3	0	0	0	0	14	11	0	17	20	2							38.8	5	5		55	2	0	1	0
1548	94	22	4	4	50	3	1	1	0		0	0	0	0	0	4	6	10	7	4	6	6	12	14	2	22	21	6	11	4							23.25	4	4		50	2	2	2	0
1549	95	22	4	4	62	4	2	1	0		5	5	5	5	2	0	0	0	0	14	0	0	0	0	14	0	0	28	30	1							29.68	4	4		62	1	0	1	0
1550	96	22	4	4	50	3	1	1	1		0	0	0	0	0	6	6	12	14	2	7	7	14	14	0	26	28	2	23	1							225	5	5		50	1	2	1	1
1551	97	22	4	4	60	4	2	1	0		5	5	5	5	2	0	0	0	0	14	0	0	0	0	14	0	0	28	23	1							23.62	4	4		60	1	0	1	0
1552	98	22	4	4	55	3	1	1	1		0	0	0	0	0	5	5	10	7	4	6	7	13	14	1	23	21	5	14	4							29.86	4	4		55	2	2	2	0
1553	99	22	4	4	42	2	1	1	0		0	0	0	0	0	3	1	4	0	10	6	4	10	7	4	14	0	14	30	1							27.96	4	4		45	1	0	1	0
1554	100	22	4	4	58	3	1	1	1		0	0	0	0	0	2	1	3	0	11	2	3	5	0	9	8	0	20	28	1							34.41	5	5		58	1	0	1	0
1555	101	22	4	4	71	5	3	2	1		0	0	0	0	0	3	3	6	0	8	5	5	10	7	4	16	0	12	12	4							26.39	4	4		71	2	0	2	0
1556	102	22	4	4	52	3	1	1	0		0	0	0	0	0	0	0	0	0	14	4	3	7	7	7	7	0	21	29	1							20.9	3	3		52	1	0	1	0
1557	103	22	4	4	61	4	2	1	0		0	0	0	0	0	0	1	1	0	13	0	1	1	0	13	2	0	26	20	2							202	5	5		61	2	0	1	0
1558	104	22	4	4	54	3	1	1	0		0	0	0	0	0	5	4	9	7	5	5	4	9	7	5	18	0	10									25.71	4	4		54		0		0
1559	105	22	4	4	55	3	1	1	0		0	0	0	0	0	2	3	5	0	9	3	2	5	0	9	10	0	18									23.67	4	4		55		0		0
1560	106	22	4	4	65	4	2	1	1		0	0	0	0	0	0	1	1	0	13	1	3	4	0	10	5	0	23	11	4							20.28	3	3		65	2	0	2	0
1561	107	22	4	4	65	4	2	1	0		0	0	0	0	0	2	2	4	0	10	3	2	5	0	9	9	0	19	21	1							45.35	5	5		65	1	0	1	0
1562	108	22	4	4	65	4	2	1	1		0	0	0	0	0	0	1	1	0	13	0	3	3	0	11	4	0	24									25.93	4	4		65		0		0
1563	109	22	4	4	62	4	2	1	1		0	0	0	0	0	0	0	0	0	14	1	1	2	0	12	2	0	26	21	1							34.45	5	5		62	1	0	1	0
1564	110	22	4	4	59	3	1	1	1		0	0	0	0	0	7	5	12	14	2	5	7	12	14	2	24	28	4	7	5							25.39	4	4		59	2	2	2	1
1565	111	22	4	4	59	3	1	1	0		0	0	0	0	0	0	0	0	0	14	0	0	0	0	14	0	0	28	23	1							19.5	2	2		59	1	0	1	0
1566	112	22	4	4	50	3	1	1	0		0	0	0	0	0	0	0	0	0	14	1	2	3	0	11	3	0	25									29.38	4	4		50		0		0
1567	113	22	4	4	40	2	1	1	1		0	0	0	0	0	7	7	14	14	0	7	7	14	14	0	28	28	0									14.22	1	1		45		2		1
1568	114	22	4	4	38	1	1	1	0		0	0	0	0	0	7	7	14	14	0	7	7	14	14	0	28	28	0									322	5	5		45		2		1
1569	115	22	4	4	33	1	1	1	0		0	0	0	0	0	6	3	9	7	5	6	4	10	7	4	19	0	9	18	3							16.41	1	1		45	2	0	2	0
1570	116	22	4	4	67	4	2	1	0		0	0	0	0	0	3	4	7	7	7	4	4	8	7	6	15	0	13									24.89	4	4		67		0		0
1571	117	22	4	4	69	4	2	1	1		0	0	0	0	0	0	0	0	0	14	0	0	0	0	14	0	0	28	28	1							16.66	1	1		69	1	0	1	0
1572	118	22	4	4	90	7	5	4	1		0	0	0	0	0	0	0	0	0	14	0	0	0	0	14	0	0	28									21	3	3		90		0		0
1573	119	22	4	4	87	6	4	3	1		0	0	0	0	0	0	0	0	0	14	1	1	2	0	12	2	0	26	13.2	4							20.37	3	3		87	2	0	2	0
1574	120	22	4	4	92	7	5	4	1		5	5	5	5	2	0	0	0	0	14	0	0	0	0	14	0	0	28	17.3	3							18.4	2	2		92	2	0	2	0
1575	121	22	4	4	84	6	4	3	0		0	0	0	0	0	0	0	0	0	14	0	0	0	0	14	0	0	28	16.04	3							27.49	4	4		84	2	0	2	0
1576	122	22	4	4	81	6	4	3	1		0	0	0	0	0	5	4	9	7	5	5	4	9	7	5	18	0	10	16.05	3							31.33	5	5		81	2	0	2	0
1577	123	22	4	4	70	5	3	2	1		0	0	0	0	0	0	0	0	0	14	0	0	0	0	14	0	0	28	25.2	1							48.41	5	5		70	1	0	1	0
1578	125	22	4	4	95	7	5	4	1		5	5	0	0	2	0	0	0	0	14			0	0	14	0	0	28	7	5							25.22	4	4		95	2	0	2	0
1579	127	22	4	4	97	7	5	4	0		5	5	5	5	2	0	0	0	0	14	0	0	0	0	14	0	0	28									18.05	2	2		97		0		0
1580	128	22	4	4	78	5	3	2	0		0	0	0	0	0	1	2	3	0	11	0	0	0	0	14	3	0	25	30	1							19.43	2	2		78	1	0	1	0
1581	130	22	4	4	88	6	4	3	1		0	0	0	0	0	0	0	0	0	14	0	0	0	0	14	0	0	28									15.23	1	1		88		0		0
1582	131	22	4	4	95	7	5	4	1		5	5	5	5	2	0	0	0	0	14	0	0	0	0	14	0	0	28									204	5	5		95		0		0
1583	132	22	4	4	73	5	3	2	1		0	0	0	0	0	4	3	7	7	7	2	2	4	0	10	11	0	17	27.75	1							17.07	1	1		73	1	0	1	0
1584	133	22	4	4	70	5	3	2	1		0	0	0	0	0	0	0	0	0	14	4	3	7	7	7	7	0	21	25.2	1							19.81	3	3		70	1	0	1	0
1585	134	22	4	4	95	7	5	4	0		0	0	0	0	0	0	0	0	0	14	0	0	0	0	14	0	0	28									19.47	2	2		95		0		0
1586	135	22	4	4	83	6	4	3	1		0	0	0	0	0	0	1	1	0	13	4	4	8	7	6	9	0	19	26.5	1							22	3	3		83	1	0	1	0
1587	136	22	4	4	90	7	5	4	1		0	0	0	0	0	0	0	0	0	14	0	0	0	0	14	0	0	28									19.45	2	2		90		0		0
1588	137	22	4	4	84	6	4	3	0		5	5	5	5	2	0	0	0	0	14	0	0	0	0	14	0	0	28	17.6	3							23.32	4	4		84	2	0	2	0
1589	138	22	4	4	75	5	3	2	1		2	1	2	1	1	7	6	13	14	1	4	5	9	7	5	22	21	6									231	5	5		75		2		0
1590	139	22	4	4	88	6	4	3	1		0	0	0	0	0	1	0	1	0	13	4	3	7	7	7	8	0	20									25.49	4	4		88		0		0
1591	140	22	4	4	96	7	5	4	1		0	0	0	0	0	1	2	3	0	11	3	2	5	0	9	8	0	20	26	1							28.68	4	4		96	1	0	1	0
1592	141	22	4	4	91	7	5	4	1		0	0	0	0	0	7	5	12	14	2	0	0	0	0	14	12	0	16									17.19	1	1		91		0		0
1593	146	22	4	4	69	4	2	1	1		5	5	0	0	2	0	0	0	0	14	3	2	5	0	9	5	0	23	30	1							28.71	4	4		69	1	0	1	0
1594	147	22	4	4	67	4	2	1	1		0	0	0	0	0	0	0	0	0	14	1	0	1	0	13	1	0	27	22	1							30.69	5	5		67	1	0	1	0
1595	148	22	4	4	71	5	3	2	1		0	0	0	0	0	0	0	0	0	14	0	0	0	0	14	0	0	28	30	1							29.84	4	4		71	1	0	1	0
1596	149	22	4	4	64	4	2	1	0		0	0	0	0	0	6	4	10	7	4	6	7	13	14	1	23	21	5	30	1							24.94	4	4		64	1	2	1	0
1597	150	22	4	4	75	5	3	2	1		5	5	0	0	2	0	0	0	0	14	0	0	0	0	14	0	0	28	24.4	1							28.12	4	4		75	1	0	1	0
1598	151	22	4	4	79	5	3	2	1		0	0	0	0	0	4	3	7	7	7	3	4	7	7	7	14	0	14	19.07	2							34.2	5	5		79	2	0	1	0
1599	152	22	4	4	94	7	5	4	1		4	5	0	0	2	2	2	4	0	10	4	5	9	7	5	13	0	15	30	1							26.4	4	4		94	1	0	1	0
1600	153	22	4	4	87	6	4	3	1		5	5	4	5	2	0	0	0	0	14	2	2	4	0	10	4	0	24	25.4	1							204	5	5		87	1	0	1	0
1601	154	22	4	4	87	6	4	3	1		2	1	0	0	1	7	7	14	14	0	0	0	0	0	14	14	0	14	28.6	1							26.64	4	4		87	1	0	1	0
1602	155	22	4	4	89	6	4	3	1		3	1	3	1	1	5	6	11	14	3	7	6	13	14	1	24	28	4	26.8	1							25	4	4		89	1	2	1	1
1603	156	22	4	4	76	5	3	2	1		0	0	0	0	0	5	6	11	14	3	7	7	14	14	0	25	28	3	30	1							25.71	4	4		76	1	2	1	1
1604	157	22	4	4	77	5	3	2	0		2	1	2	1	1	6	7	13	14	1	6	6	12	14	2	25	28	3	30	1							27.76	4	4		77	1	2	1	1
1605	158	22	4	4	77	5	3	2	1		0	0	0	0	0	0	0	0	0	14	0	0	0	0	14	0	0	28	30	1							23.19	4	4		77	1	0	1	0
1606	159	22	4	4	77	5	3	2	1		5	5	5	5	2	0	0	0	0	14	0	0	0	0	14	0	0	28	25.3	1							23.73	4	4		77	1	0	1	0
1607	160	22	4	4	85	6	4	3	0		5	5	4	5	2	0	0	0	0	14	0	2	2	0	12	2	0	26	30	1							27.92	4	4		85	1	0	1	0
1608	161	22	4	4	86	6	4	3	1		5	5	5	5	2	0	0	0	0	14	0	0	0	0	14	0	0	28	23.3	1							23	3	3		86	1	0	1	0
1609	162	22	4	4	85	6	4	3	1		5	5	5	5	2	0	0	0	0	14	0	0	0	0	14	0	0	28	27.4	1							24	4	4		85	1	0	1	0
1610	163	22	4	4	81	6	4	3	1		0	0	0	0	0	1	1	2	0	12	2	2	4	0	10	6	0	22	25	1							27.27	4	4		81	1	0	1	0
1611	164	22	4	4	86	6	4	3	1		5	5	5	5	2	0	0	0	0	14	0	0	0	0	14	0	0	28	30	1							22	3	3		86	1	0	1	0
1612	165	22	4	4	71	5	3	2	1		3	1	4	5	3	3	3	6	0	8	3	3	6	0	8	12	0	16	30	1							21.24	3	3		71	1	0	1	0
1613	166	22	4	4	73	5	3	2	0		0	0	0	0	0	7	6	13	14	1	7	7	14	14	0	27	28	1	26.4	1							27	4	4		73	1	2	1	1
1614	167	22	4	4	88	6	4	3	1		2	1	5	5	3	3	2	5	0	9	0	0	0	0	14	5	0	23	30	1							20.9	3	3		88	1	0	1	0
1615	168	22	4	4	69	4	2	1	0		2	1	4	5	3	3	5	8	7	6	3	3	6	0	8	14	0	14	30	1							29.4	4	4		69	1	0	1	0
1616	169	22	4	4	83	6	4	3	1		5	5	4	5	2	0	0	0	0	14	2	2	4	0	10	4	0	24	25	1							32.9	5	5		83	1	0	1	0
1617	170	22	4	4	80	6	4	3	0		0	0	0	0	0	2	5	7	7	7	5	7	12	14	2	19	21	9									39.8	5	5		80		2		0
1618		22	4	4	83	6	4	3	0		0	0	0	0	0	2	2	4	0	10	6	4	10	7	4	14	0	14	30	1							32	5	5		83	1	0	1	0
1619		22	4	4	91	7	5	4	1		0	0	0	0	0	0	0	0	0	14	0	1	1	0	13	1	0	27	30	1							26.1	4	4		91	1	0	1	0
1620		22	4	4	85	6	4	3	1		5	5	5	5	2	0	0	0	0	14	0	0	0	0	14	0	0	28	30	1							23.62	4	4		85	1	0	1	0
1621		22	4	4	79	5	3	2	1		2	1	0	0	1	4	5	9	7	5	6	3	9	7	5	18	0	10	21	1							29.1	4	4		79	1	0	1	0
1622		22	4	4	78	5	3	2	0		0	0	0	0	0	3	3	6	0	8	4	3	7	7	7	13	0	15	9.07	4							17.09	1	1		78	2	0	2	0
1623		22	4	4	92	7	5	4	1		5	5	5	5	2	0	0	0	0	14	0	0	0	0	14	0	0	28	30	1							32.45	5	5		92	1	0	1	0
1624		22	4	4	71	5	3	2	0		0	0	0	0	0	0	0	0	0	14	0	0	0	0	14	0	0	28													71		0		0
1625		22	4	4	73	5	3	2	0		2	1	2	1	1	5	6	11	14	3	6	6	12	14	2	23	28	5	30	1							28.94	4	4		73	1	2	1	1
1626		22	4	4	90	7	5	4	0		5	5	5	5	2	0	0	0	0	14	0	0	0	0	14	0	0	28	27.3	1							25.81	4	4		90	1	0	1	0
1627		22	4	4	76	5	3	2	1		0	0	0	0	0	7	5	12	14	2	4	4	8	7	6	20	21	8													76		2		0
1628		22	4	4	73	5	3	2	1		5	5	0	0	2	0	0	0	0	14	4	3	7	7	7	7	0	21	18.07	3							24.67	4	4		73	2	0	2	0
1629		22	4	4	84	6	4	3	1		0	0	0	0	0	7	7	14	14	0	7	7	14	14	0	28	28	0	8.04	5							24.6	4	4		84	2	2	2	1
1630		22	4	4	90	7	5	4	1		2	1	2	1	1	3	6	9	7	5	7	7	14	14	0	23	21	5	26.8	1							258	5	5		90	1	2	1	0
1631		22	4	4	88	6	4	3	1		0	0	0	0	0	2	2	4	0	10	2	2	4	0	10	8	0	20	30	1							23.82	4	4		88	1	0	1	0
1632		22	4	4	86	6	4	3	1		5	5	5	5	2	0	0	0	0	14	0	0	0	0	14	0	0	28	19.04	2							19.01	2	2		86	2	0	1	0
1633		22	4	4	87	6	4	3	1		0	0	0	0	0	0	0	0	0	14	0	0	0	0	14	0	0	28									16.43	1	1		87		0		0
1634		22	4	4	80	6	4	3	1		0	0	0	0	0	0	0	0	0	14	0	2	2	0	12	2	0	26	20	2							29.21	4	4		80	2	0	1	0
1635		22	4	4	89	6	4	3	1		0	0	0	0	0	0	0	0	0	14	0	0	0	0	14	0	0	28	30	1							23.87	4	4		89	1	0	1	0
1636		22	4	4	91	7	5	4	1		2	1	2	1	1	7	7	14	14	0	3	4	7	7	7	21	21	7	30	1							24.34	4	4		91	1	2	1	0
1637		22	4	4	92	7	5	4	1		0	0	0	0	0	0	1	1	0	13	0	0	0	0	14	1	0	27	30	1							259	5	5		92	1	0	1	0
1638		22	4	4	95	7	5	4	1		5	5	0	0	2	0	0	0	0	14	0	0	0	0	14	0	0	28	30	1							24.24	4	4		95	1	0	1	0
1639		22	4	4	81	6	4	3	1		0	0	0	0	0	1	3	4	0	10	2	2	4	0	10	8	0	20	30	1							38.5	5	5		81	1	0	1	0
1640		22	4	4	86	6	4	3	0		5	5	5	5	2	0	0	0	0	14	0	0	0	0	14	0	0	28	30	1							20.65	3	3		86	1	0	1	0
1641		22	4	4	84	6	4	3	1		0	0	0	0	0	0	0	0	0	14	0	0	0	0	14	0	0	28	30	1							19.62	3	3		84	1	0	1	0
1642		22	4	4	92	7	5	4	1		0	0	0	0	0	2	2	4	0	10	4	4	8	7	6	12	0	16	9.04	4							21.62	3	3		92	2	0	2	0
1643		22	4	4	95	7	5	4	1		5	5	5	5	2	0	0	0	0	14	0	0	0	0	14	0	0	28	30	1							21.48	3	3		95	1	0	1	0
1644		22	4	4	79	5	3	2	1		0	0	0	0	0	1	2	3	0	11	2	1	3	0	11	6	0	22	8.07	5							28.16	4	4		79	2	0	2	0
1645		22	4	4	88	6	4	3	1		0	0	0	0	0	0	0	0	0	14	7	7	14	14	0	14	0	14	18.04	3							26.22	4	4		88	2	0	2	0
1646		22	4	4	70	5	3	2	1		2	1	2	1	1	4	4	8	7	6	6	4	10	7	4	18	0	10									24.8	4	4		70		0		0
1647		22	4	4	78	5	3	2	1		4	5	4	5	2	6	6	12	14	2	4	5	9	7	5	21	21	7	9.07	4							207	5	5		78	2	2	2	0
1648		22	4	4	84	6	4	3	1		0	0	0	0	0	0	0	0	0	14	0	0	0	0	14	0	0	28													84		0		0
1649		22	4	4	98	7	5	4	1		5	5	5	5	2	0	0	0	0	14	0	0	0	0	14	0	0	28													98		0		0
1650		22	4	4	83	6	4	3	1		0	0	0	0	0	0	1	1	0	13	0	0	0	0	14	1	0	27													83		0		0
1651		22	4	4	87	6	4	3	1		5	5	5	5	2	0	0	0	0	14	0	0	0	0	14	0	0	28													87		0		0
1652		22	4	4	76	5	3	2	1		0	0	0	0	0	0	1	1	0	13	3	2	5	0	9	6	0	22													76		0		0
1653		22	4	4	95	7	5	4	1		5	5	2	1	3	0	0	0	0	14	4	4	8	7	6	8	0	20													95		0		0
1654		22	4	4	94	7	5	4	1		0	0	0	0	0	1	1	2	0	12	4	4	8	7	6	10	0	18													94		0		0
1655		22	4	4	81	6	4	3	1		5	5	5	5	2	0	0	0	0	14	0	0	0	0	14	0	0	28													81		0		0
1656		22	4	4	99	7	5	4	1		0	0	0	0	0	0	0	0	0	14	0	2	2	0	12	2	0	26													99		0		0
1657		22	4	4	71	5	3	2	0		0	0	0	0	0	7	7	14	14	0	6	6	12	14	2	26	28	2													71		2		1
1658		22	4	4	76	5	3	2	0		0	0	0	0	0	0	0	0	0	14	0	0	0	0	14	0	0	28													76		0		0
1659		22	4	4	85	6	4	3	0		0	0	0	0	0	0	0	0	0	14	0	0	0	0	14	0	0	28													85		0		0
1660		22	4	4	85	6	4	3	0		0	0	0	0	0	0	0	0	0	14	0	0	0	0	14	0	0	28													85		0		0
1661		22	4	4	77	5	3	2	0		4	5	4	5	2	0	0	0	0	14	0	1	1	0	13	1	0	27													77		0		0
1662		22	4	4	68	4	2	1	1		0	0	0	0	0	0	0	0	0	14	0	0	0	0	14	0	0	28													68		0		0
1663		22	4	4	39	1	1	1	0		0	0	0	0	0	7	7	14	14	0	7	7	14	14	0	28	28	0													45		2		1
1664		22	4	4	56	3	1	1	0		0	0	0	0	0	0	0	0	0	14	2	2	4	0	10	4	0	24													56		0		0
1665		22	4	4	61	4	2	1	1		0	0	0	0	0	0	0	0	0	14	0	0	0	0	14	0	0	28													61		0		0
1666		22	4	4	56	3	1	1	1		0	0	0	0	0	7	7	14	14	0	7	7	14	14	0	28	28	0													56		2		1
1667		22	4	4	101	7	5	4	0		0	0	0	0	0	5	1	6	0	8	4	5	9	7	5	15	0	13													101		0		0
1668		22	4	4	79	5	3	2	0		0	0	0	0	0	0	0	0	0	14	0	0	0	0	14	0	0	28													79		0		0
1669		22	4	4	84	6	4	3	1		0	0	0	0	0	0	0	0	0	14	0	0	0	0	14	0	0	28													84		0		0
1670		22	4	4	82	6	4	3	1		0	0	0	0	0	0	0	0	0	14	0	0	0	0	14	0	0	28													82		0		0
1671		22	4	4	78	5	3	2	1		0	0	0	0	0	6	6	12	14	2	4	5	9	7	5	21	21	7													78		2		0
1672		22	4	4	70	5	3	2	1		2	1	2	1	1	4	4	8	7	6	6	4	10	7	4	18	0	10													70		0		0
1673		22	4	4	81	6	4	3	1		5	5	5	5	2	0	0	0	0	14	0	0	0	0	14	0	0	28	30	1							24	4	4		81	1	0	1	0
1674		22	4	4	84	6	4	3	0		2	1	0	0	1	7	7	14	14	0	7	6	13	14	1	27	28	1	24.4	1							26.4	4	4		84	1	2	1	1
1675		22	4	4	81	6	4	3	1		0	0	0	0	0	5	5	10	7	4	6	5	11	14	3	21	21	7	30	1							217	5	5		81	1	2	1	0
1676		22	4	4	83	6	4	3	1		0	0	0	0	0	7	5	12	14	2	3	3	6	0	8	18	0	10	24.1	1							14.69	1	1		83	1	0	1	0
1677		22	4	4	95	7	5	4	1		5	5	5	5	2	0	0	0	0	14	0	0	0	0	14	0	0	28									342	5	5		95		0		0
1678		22	4	4	86	6	4	3	0		0	0	0	0	0	4	5	9	7	5	6	6	12	14	2	21	21	7	30	1							25.39	4	4		86	1	2	1	0
1679		22	4	4	90	7	5	4	1		4	5	4	5	2	1	0	1	0	13	4	5	9	7	5	10	0	18	16.04	3							201	5	5		90	2	0	2	0
1680		22	4	4	84	6	4	3	1		0	0	0	0	0	0	0	0	0	14	0	0	0	0	14	0	0	28	30	1							254	5	5		84	1	0	1	0
1681	1	23	2	2	100	7	5	4	1	1	0	0	0	0	0	0	0	0	0	14	0	0	0	0	14	0	0	28			10	0	0	16.5	0	2	24.1	4	4		100		0		0
1682	2	23	2	2	79	5	3	2	1	1	0	0	0	0	0	7	7	14	14	0	7	7	14	14	0	28	28	0	13	4	11	0	1	25	2	2	19.5	2	2		79	2	2	2	1
1683	3	23	2	2	97	7	5	4	1	1	2	1	0	0	1	6	6	12	14	2	4	5	9	7	5	21	21	7			10	0	0	18.5	1	2	19.6	3	3		97		2		0
1684	4	23	2	2	100	7	5	4	1	1	5	5	0	0	2	0	0	0	0	14	1	4	5	0	9	5	0	23	27	1							22	3	3		100	1	0	1	0
1685	5	23	2	2	75	5	3	2	0	1	5	5	3	1	3	0	0	0	0	14	6	3	9	7	5	9	0	19	24	1	10	0	0	19	1	2	24.6	4	4		75	1	0	1	0
1686	6	23	2	2	85	6	4	3	1	1	3	1	5	5	3	1	4	5	0	9	2	1	3	0	11	8	0	20	22	1	13	0	1	25	2	2	23	3	3		85	1	0	1	0
1687	7	23	2	2	91	7	5	4	0	1	2	1	2	1	1	4	3	7	7	7	3	3	6	0	8	13	0	15	28	1	12	0	1	27	2	2	26.3	4	4		91	1	0	1	0
1688	8	23	2	2	86	6	4	3	0	1	0	0	0	0	0	1	1	2	0	12	1	4	5	0	9	7	0	21	9	5	10	0	0	20	1	2	22	3	3		86	2	0	2	0
1689	9	23	2	2	87	6	4	3	1	1	5	5	0	0	2	0	0	0	0	14	0	0	0	0	14	0	0	28	3	5	11	0	1	23	1	2	34	5	5		87	2	0	2	0
1690	10	23	2	2	93	7	5	4	1	1	0	0	0	0	0	0	0	0	0	14	0	0	0	0	14	0	0	28	15	4	11	0	1				27	4	4		93	2	0	2	0
1691	11	23	2	2	102	7	5	4	1	1	5	5	5	5	2	0	0	0	0	14	0	0	0	0	14	0	0	28	21	1	11	0	1	15	0	1	19.9	3	3		102	1	0	1	0
1692	12	23	2	2	86	6	4	3	0	1	0	0	0	0	0	1	5	6	0	8	6	5	11	14	3	17	0	11	14	4	4	0	0	15	0	1	19	2	2		86	2	0	2	0
1693	13	23	2	2	95	7	5	4	1	1	2	1	0	0	1	2	2	4	0	10	0	0	0	0	14	4	0	24			9	0	0	20	1	2	22.7	3	3		95		0		0
1694	14	23	2	2	85	6	4	3	0	1	2	1	3	1	1	5	6	11	14	3	2	2	4	0	10	15	0	13	15	4	11	0	1				23.2	4	4		85	2	0	2	0
1695	15	23	2	2	87	6	4	3	1	1	5	5	0	0	2	0	0	0	0	14	0	0	0	0	14	0	0	28	20	2	13	0	1				27.5	4	4		87	2	0	1	0
1696	16	23	2	2	103	7	5	4	1	1	0	0	0	0	0	0	0	0	0	14	0	0	0	0	14	0	0	28	7	5	9	0	0	16	0	2	15.6	1	1		103	2	0	2	0
1697	17	23	2	2	90	7	5	4	1	1	1	1	1	1	1	5	4	9	7	5	5	5	10	7	4	19	0	9	26	1	10	0	0	21	1	2	19.1	2	2		90	1	0	1	0
1698	18	23	2	2	86	6	4	3	1	1	0	0	0	0	0	3	4	7	7	7	6	4	10	7	4	17	0	11	20	2	11	0	1	25	2	2	19.2	2	2		86	2	0	1	0
1699	19	23	2	2	89	6	4	3	1	1	0	0	0	0	0	3	4	7	7	7	6	4	10	7	4	17	0	11	20	2	12	0	1				21.8	3	3		89	2	0	1	0
1700	20	23	2	2	93	7	5	4	1	1	2	1	1	1	1	0	0	0	0	14	3	3	6	0	8	6	0	22	10	4	11	0	1	22	1	2	25.4	4	4		93	2	0	2	0
1701	21	23	2	2	76	5	3	2	0	1	5	5	5	5	2	0	0	0	0	14	0	0	0	0	14	0	0	28	22	1	12	0	1	25	2	2	23.7	4	4		76	1	0	1	0
1702	22	23	2	2	88	6	4	3	1	1	0	0	0	0	0	0	0	0	0	14	0	0	0	0	14	0	0	28	25	1	10	0	0	18.5	1	2	20.6	3	3		88	1	0	1	0
1703	23	23	2	2	99	7	5	4	1	1	5	5	0	0	2	0	0	0	0	14	3	3	6	0	8	6	0	22	10	4	8	0	0	16.5	0	2	19.1	2	2		99	2	0	2	0
1704	24	23	2	2	85	6	4	3	1	1	5	5	2	1	3	0	0	0	0	14	5	5	10	7	4	10	0	18			2	0	0	9.5	0	0	18.1	2	2		85		0		0
1705	25	23	2	2	92	7	5	4	1	1	5	5	5	5	2	0	0	0	0	14	0	0	0	0	14	0	0	28	13	4	9	0	0	19.5	1	2	22.4	3	3		92	2	0	2	0
1706	26	23	2	2	83	6	4	3	1	1	4	5	0	0	2	4	3	7	7	7	4	5	9	7	5	16	0	12	17	3	10	0	0	19	1	2	24.1	4	4		83	2	0	2	0
1707	27	23	2	2	95	7	5	4	1	1	4	5	4	5	2	5	3	8	7	6	1	2	3	0	11	11	0	17	18	3	12	0	1				25	4	4		95	2	0	2	0
1708	28	23	2	2	90	7	5	4	1	1	5	5	3	1	3	2	2	4	0	10	6	3	9	7	5	13	0	15	28	1	11	0	1	25	2	2	18	2	2		90	1	0	1	0
1709	29	23	2	2	94	7	5	4	1	1	3	1	1	1	1	0	0	0	0	14	3	3	6	0	8	6	0	22	30	1	6	0	0	12	0	1	17	1	1		94	1	0	1	0
1710	30	23	2	2	88	6	4	3	1	1	2	1	0	0	1	4	7	11	14	3	6	7	13	14	1	24	28	4	20	2							25.3	4	4		88	2	2	1	1
1711	31	23	2	2	90	7	5	4	1	1	5	5	3	1	3	0	0	0	0	14	4	4	8	7	6	8	0	20	22	1	12	0	1				31.6	5	5		90	1	0	1	0
1712	32	23	2	2	83	6	4	3	1	1	0	0	0	0	0	0	0	0	0	14	0	0	0	0	14	0	0	28									15.8	1	1		83		0		0
1713	33	23	2	2	88	6	4	3	1	1	5	5	5	5	2	0	0	0	0	14	0	0	0	0	14	0	0	28	26	1	12	0	1				23	3	3		88	1	0	1	0
1714	34	23	2	2	84	6	4	3	1	1	5	5	5	5	2	1	0	1	0	13	0	0	0	0	14	1	0	27	22	1	11	0	1	18.5	1	2	19.5	2	2		84	1	0	1	0
1715	35	23	2	2	85	6	4	3	1	1	0	0	0	0	0	5	4	9	7	5	6	6	12	14	2	21	21	7									21.6	3	3		85		2		0
1716	37	23	2	2	67	4	2	1	0	1	5	5	0	0	2	0	0	0	0	14	5	6	11	14	3	11	0	17	30	1	12	0	1				31.3	5	5		67	1	0	1	0
1717	38	23	2	2	88	6	4	3	0	1	2	1	2	1	1	7	7	14	14	0	6	5	11	14	3	25	28	3	19	3	14	0	1				26.3	4	4		88	2	2	2	1
1718	39	23	2	2	93	7	5	4	1	1	0	0	0	0	0	0	0	0	0	14	0	0	0	0	14	0	0	28	0	5	9	0	0	15	0	1	19.6	3	3		93	2	0	2	0
1719	40	23	2	2	89	6	4	3	0	1	0	0	0	0	0	7	7	14	14	0	7	6	13	14	1	27	28	1	28	1	12	0	1				27.1	4	4		89	1	2	1	1
1720	41	23	2	2	87	6	4	3	1	1	2	1	0	0	1	2	2	4	0	10	0	3	3	0	11	7	0	21			10	0	0	25	2	2	22.7	3	3		87		0		0
1721	42	23	2	2	82	6	4	3	1	1	2	1	2	1	1	6	5	11	14	3	7	7	14	14	0	25	28	3	11	4	14	0	1				25	4	4		82	2	2	2	1
1722	43	23	2	2	98	7	5	4	1	1	3	1	3	1	1	0	2	2	0	12	3	0	3	0	11	5	0	23	2	5	11	0	1				26.6	4	4		98	2	0	2	0
1723	44	23	2	2	75	5	3	2	1	1	2	1	2	1	1	6	5	11	14	3	3	6	9	7	5	20	21	8	24	1	7	0	0	16	0	2	19	2	2		75	1	2	1	0
1724	45	23	2	2	85	6	4	3	0	1	0	0	0	0	0	5	4	9	7	5	5	5	10	7	4	19	0	9	15	4	12	0	1				25	4	4		85	2	0	2	0
1725	46	23	2	2	96	7	5	4	1	1	0	0	0	0	0	0	0	0	0	14	0	0	0	0	14	0	0	28	6	5	8	0	0	14	0	1	20	3	3		96	2	0	2	0
1726	47	23	2	2	95	7	5	4	1	1	0	0	0	0	0	2	5	7	7	7	4	3	7	7	7	14	0	14	16	4	4	0	0	9	0	0	18.5	2	2		95	2	0	2	0
1727	48	23	2	2	67	4	2	1	1	1	0	0	0	0	0	7	7	14	14	0	5	7	12	14	2	26	28	2	30	1	11	0	1	25	2	2	18.4	2	2		67	1	2	1	1
1728	49	23	2	2	99	7	5	4	1	1	5	5	5	5	2	0	0	0	0	14	0	0	0	0	14	0	0	28	23	1	10	0	0	19.5	1	2	17.3	1	1		99	1	0	1	0
1729	50	23	2	2	101	7	5	4	1	1	1	1	1	1	1	0	0	0	0	14	2	0	2	0	12	2	0	26	21	1	5	0	0	15	0	1	16.8	1	1		101	1	0	1	0
1730	51	23	2	2	88	6	4	3	0	1	0	0	0	0	0	5	6	11	14	3	6	7	13	14	1	24	28	4			9	0	0	13	0	1	16.9	1	1		88		2		1
1731	52	23	2	2	90	7	5	4	1	1	4	5	4	5	2	0	0	0	0	14	2	5	7	7	7	7	0	21	3	5	6	0	0	11	0	1	16.6	1	1		90	2	0	2	0
1732	53	23	2	2	86	6	4	3	1	1	3	1	5	5	3	1	1	2	0	12	0	0	0	0	14	2	0	26	26	1	14	0	1				23.8	4	4		86	1	0	1	0
1733	54	23	2	2	95	7	5	4	1	1	5	5	4	5	2	0	0	0	0	14	1	4	5	0	9	5	0	23	27	1	14	0	1				23	3	3		95	1	0	1	0
1734	55	23	2	2	84	6	4	3	1	1	0	0	0	0	0	0	0	0	0	14	0	0	0	0	14	0	0	28	29	1	11	0	1	25	2	2	19.5	2	2		84	1	0	1	0
1735	56	23	2	2	89	6	4	3	1	1	2	1	0	0	1	4	4	8	7	6	0	0	0	0	14	8	0	20			9	0	0	19.5	1	2	25	4	4		89		0		0
1736	57	23	2	2	85	6	4	3	0	1	5	5	5	5	2	0	0	0	0	14	0	0	0	0	14	0	0	28	20	2	10	0	0	25	2	2	19	2	2		85	2	0	1	0
1737	58	23	2	2	89	6	4	3	0	1	0	0	0	0	0	3	3	6	0	8	4	4	8	7	6	14	0	14	8	5	8	0	0	15	0	1	19	2	2		89	2	0	2	0
1738	59	23	2	2	94	7	5	4	1	1	4	5	4	5	2	7	7	14	14	0	6	4	10	7	4	24	21	4	28	1	12	0	1				23	3	3		94	1	2	1	0
1739	60	23	2	2	90	7	5	4	1	1	4	5	2	1	3	3	3	6	0	8	6	5	11	14	3	17	0	11	16	4	6	0	0	15	0	1	18.9	2	2		90	2	0	2	0
1740	61	23	2	2	92	7	5	4	1	1	4	5	4	5	2	4	4	8	7	6	2	2	4	0	10	12	0	16	14	4	8	0	0	20	1	2	24	4	4		92	2	0	2	0
1741	62	23	2	2	87	6	4	3	1	1	5	5	5	5	2	0	0	0	0	14	0	0	0	0	14	0	0	28	18	3	4	0	0	15	0	1	15.6	1	1		87	2	0	2	0
1742	63	23	2	2	89	6	4	3	1	1	2	1	2	1	1	4	4	8	7	6	3	5	8	7	6	16	0	12	13	4	12	0	1				23.9	4	4		89	2	0	2	0
1743	64	23	2	2	99	7	5	4	1	1	2	1	2	1	1	6	7	13	14	1	7	6	13	14	1	26	28	2	16	4	13	0	1				21.1	3	3		99	2	2	2	1
1744	65	23	2	2	80	6	4	3	0	1	0	0	0	0	0	0	0	0	0	14	0	1	1	0	13	1	0	27	25	1	12	0	1	26	2	2	23	3	3		80	1	0	1	0
1745	66	23	2	2	90	7	5	4	0	1	0	0	0	0	0	4	4	8	7	6	4	5	9	7	5	17	0	11			11	0	1	25	2	2	23.9	4	4		90		0		0
1746	67	23	2	2	67	4	2	1	1	1	0	0	0	0	0	2	1	3	0	11	2	3	5	0	9	8	0	20			9	0	0	18.5	1	2	23	3	3		67		0		0
1747	68	23	2	2	77	5	3	2	0	1	0	0	0	0	0	7	6	13	14	1	6	7	13	14	1	26	28	2	17	3	13	0	1	27.5	2	2	23	3	3		77	2	2	2	1
1748	69	23	2	2	76	5	3	2	0	1	5	5	0	0	2	0	0	0	0	14	7	6	13	14	1	13	0	15			10	0	0	19.5	1	2	21.6	3	3		76		0		0
1749	71	23	2	2	91	7	5	4	0	1	5	5	0	0	2	0	0	0	0	14	0	0	0	0	14	0	0	28	9	5	2	0	0	9.5	0	0	19	2	2		91	2	0	2	0
1750	72	23	2	2	86	6	4	3	0	1	1	1	0	0	1	1	1	2	0	12	0	1	1	0	13	3	0	25	2	5	9	0	0	25	2	2	21.4	3	3		86	2	0	2	0
1751	73	23	2	2	76	5	3	2	0	1	0	0	0	0	0	0	0	0	0	14	0	0	0	0	14	0	0	28			9	0	0	17.5	1	2	25	4	4		76		0		0
1752	74	23	2	2	99	7	5	4	1	1	2	1	2	1	1			0	0	14	5	4	9	7	5	9	0	19	9	5	9	0	0	18	1	2	22.13	3	3		99	2	0	2	0
1753	75	23	2	2	83	6	4	3	1	1	0	0	0	0	0	0	0	0	0	14	0	0	0	0	14	0	0	28	12	4	8	0	0	18	1	2	17.1	1	1		83	2	0	2	0
1754	76	23	2	2	84	6	4	3	1	1	0	0	0	0	0	3	3	6	0	8	5	5	10	7	4	16	0	12	12	4	6	0	0	17	0	2	19	2	2		84	2	0	2	0
1755	77	23	2	2	87	6	4	3	1	1	2	1	1	1	1	4	5	9	7	5	2	3	5	0	9	14	0	14	11	4	6	0	0	18	1	2	18.39	2	2		87	2	0	2	0
1756	78	23	2	2	87	6	4	3	1	1	2	1	2	1	1	4	3	7	7	7	5	6	11	14	3	18	21	10	9	5	15	0	1	25	2	2	8	8	5		87	2	2	2	0
1757	79	23	2	2	86	6	4	3	1	1	1	1	1	1	1	2	1	3	0	11	1	2	3	0	11	6	0	22	4	5	8	0	0	17.5	1	2	20.93	3	3		86	2	0	2	0
1758	80	23	2	2	83	6	4	3	1	1	2	1	2	1	1	4	5	9	7	5	3	4	7	7	7	16	0	12	12	4	6	0	0	13	0	1	16.1	1	1		83	2	0	2	0
1759	81	23	2	2	86	6	4	3	1	1	5	5	5	5	2	0	0	0	0	14	0	0	0	0	14	0	0	28	16	4	11	0	1	25	2	2	23.34	4	4		86	2	0	2	0
1760	82	23	2	2	90	7	5	4	0	1	0	0	0	0	0	4	6	10	7	4	4	5	9	7	5	19	0	9			7	0	0	15	0	1	18.28	2	2		90		0		0
1761	83	23	2	2	80	6	4	3	1	1	2	1	0	0	1	7	6	13	14	1	7	7	14	14	0	27	28	1	14	4	10	0	0	25	2	2	24.22	4	4		80	2	2	2	1
1762	84	23	2	2	87	6	4	3	0	1	4	5	4	5	2	3	3	6	0	8	3	3	6	0	8	12	0	16	2	5	9	0	0	23	1	2	23	3	3		87	2	0	2	0
1763	85	23	2	2	75	5	3	2	0	1	0	0	0	0	0	2	1	3	0	11	3	2	5	0	9	8	0	20			11	0	1	25	2	2	23	3	3		75		0		0
1764	86	23	2	2	71	5	3	2	1	1	0	0	0	0	0	2	3	5	0	9	5	5	10	7	4	15	0	13	26	1	8	0	0	19	1	2	24.1	4	4		71	1	0	1	0
1765	87	23	2	2	82	6	4	3	1	1	0	0	0	0	0	1	0	1	0	13	1	1	2	0	12	3	0	25			6	0	0	15	0	1	21.3	3	3		82		0		0
1766	89	23	2	2	92	7	5	4	1	1	5	5	5	5	2	0	0	0	0	14	0	0	0	0	14	0	0	28	21	1	10	0	0	26	2	2	25.9	4	4		92	1	0	1	0
1767	90	23	2	2	84	6	4	3	1	1	0	0	0	0	0	0	0	0	0	14	0	0	0	0	14	0	0	28	17	3	10	0	0	19	1	2	208	5	5		84	2	0	2	0
1768	91	23	2	2	88	6	4	3	1	1	1	1	4	5	3	2	3	5	0	9	5	6	11	14	3	16	0	12													88		0		0
1769	92	23	2	2	62	4	2	1	0	1	2	1	2	1	1	0	0	0	0	14	0	0	0	0	14	0	0	28	25	1				25	2	2	24.3	4	4		62	1	0	1	0
1770	93	23	2	2	78	5	3	2	0	1	2	1	2	1	1	6	6	12	14	2	5	6	11	14	3	23	28	5													78		2		1
1771	94	23	2	2	77	5	3	2	1	1	2	1	2	1	1	0	0	0	0	14	0	0	0	0	14	0	0	28	18	3							24.8	4	4		77	2	0	2	0
1772	1	23	2	2	86	6	4	3	0	1	4	5	4	5	2	2	2	4	0	10	4	3	7	7	7	11	0	17	23.4	1	14	0	1								86	1	0	1	0
1773	2	23	2	2	92	7	5	4	1	1	0	0	0	0	0	0	0	0	0	14	0	0	0	0	14	0	0	28			3	0	0				23.02	4	4		92		0		0
1774	3	23	2	2	76	5	3	2	1	0	0	0	0	0	0	0	0	0	0	14	5	5	10	7	4	10	0	18			5	0	0				29.38	4	4		76		0		0
1775	4	23	2	2	64	4	2	1	1	1	5	5	5	5	2	0	0	0	0	14	0	0	0	0	14	0	0	28	24.2	1	12	0	1				19.8	3	3		64	1	0	1	0
1776	5	23	2	2	84	6	4	3	1	1	0	0	0	0	0	0	0	0	0	14	0	0	0	0	14	0	0	28	8.7	5	8	0	0				30.28	5	5		84	2	0	2	0
1777	6	23	2	2	98	7	5	4	1	1	0	0	0	0	0	0	0	0	0	14	0	0	0	0	14	0	0	28	22.2	1	11	0	1				30.55	5	5		98	1	0	1	0
1778	7	23	2	2	93	7	5	4	1	1	5	5	5	5	2	0	0	0	0	14	0	0	0	0	14	0	0	28	26.4	1	10	0	0				27.5	4	4		93	1	0	1	0
1779	8	23	2	2	95	7	5	4	1	1	5	5	5	5	2	0	0	0	0	14	0	0	0	0	14	0	0	28	29.2	1	9	0	0				11	1	1		95	1	0	1	0
1780	9	23	2	2	80	6	4	3	1	1	5	5	4	5	2	0	0	0	0	14	2	1	3	0	11	3	0	25	30	1	10	0	0				30.62	5	5		80	1	0	1	0
1781	10	23	2	2	91	7	5	4	1	0	2	1	1	1	1	7	7	14	14	0	5	5	10	7	4	24	21	4	26.3	1	11	0	1				26.5	4	4		91	1	2	1	0
1782	11	23	2	2	83	6	4	3	1	1	2	1	1	1	1	6	5	11	14	3	5	6	11	14	3	22	28	6	10.7	4	3	0	0				18.04	2	2		83	2	2	2	1
1783	12	23	2	2	90	7	5	4	1	0	0	0	0	0	0	0	0	0	0	14	0	0	0	0	14	0	0	28	9.2	4	3	0	0				20	3	3		90	2	0	2	0
1784	13	23	2	2	93	7	5	4	1	0	5	5	5	5	2	0	0	0	0	14	0	0	0	0	14	0	0	28	19.4	2	4	0	0				17.92	2	2		93	2	0	1	0
1785	14	23	2	2	93	7	5	4	1	0	0	0	0	0	0	1	0	1	0	13	5	5	10	7	4	11	0	17	30	1	8	0	0				19.14	2	2		93	1	0	1	0
1786	15	23	2	2	86	6	4	3	1	0	4	5	5	5	2	3	3	6	0	8	0	0	0	0	14	6	0	22	23.2	1	12	0	1				39.22	5	5		86	1	0	1	0
1787	16	23	2	2	69	4	2	1	1	0	0	0	0	0	0	1	2	3	0	11	0	0	0	0	14	3	0	25	25.4	1	11	0	1				52.8	5	5		69	1	0	1	0
1788	17	23	2	2	77	5	3	2	1	0	3	1	0	0	1	1	1	2	0	12	0	0	0	0	14	2	0	26	29	1	10	0	0				19.7	3	3		77	1	0	1	0
1789	18	23	2	2	87	6	4	3	1	0	0	0	0	0	0	0	0	0	0	14	0	0	0	0	14	0	0	28	22.4	1	12	0	1				30.68	5	5		87	1	0	1	0
1790	19	23	2	2	78	5	3	2	0	0	0	0	0	0	0	4	1	5	0	9	4	3	7	7	7	12	0	16	19.7	2	11	0	1				25.39	4	4		78	2	0	1	0
1791	20	23	2	2	82	6	4	3	0	1	3	1	3	1	1	5	3	8	7	6	1	4	5	0	9	13	0	15	8.4	5	8	0	0				17.3	1	1		82	2	0	2	0
1792	21	23	2	2	68	4	2	1	0	0	0	0	0	0	0	7	6	13	14	1	7	6	13	14	1	26	28	2	27.2	1	13	0	1				31.64	5	5		68	1	2	1	1
1793	22	23	2	2	73	5	3	2	0	0	1	1	2	1	1	7	6	13	14	1	7	7	14	14	0	27	28	1	27.3	1	12	0	1				26.08	4	4		73	1	2	1	1
1794	23	23	2	2	65	4	2	1	0	1	2	1	2	1	1	3	7	10	7	4	4	7	11	14	3	21	21	7	17.9	3	10	0	0				27.4	4	4		65	2	2	2	0
1795	24	23	2	2	75	5	3	2	0	0	0	0	0	0	0	5	3	8	7	6	6	6	12	14	2	20	21	8			12	0	1				29.04	4	4		75		2		0
1796	25	23	2	2	85	6	4	3	0	0	0	0	0	0	0	0	0	0	0	14	2	3	5	0	9	5	0	23	18.4	3	11	0	1				37.45	5	5		85	2	0	2	0
1797	26	23	2	2	82	6	4	3	0	0	5	5	0	0	2	0	0	0	0	14	0	0	0	0	14	0	0	28	28.5	1	8	0	0				24.36	4	4		82	1	0	1	0
1798	27	23	2	2	90	7	5	4	1	0	0	0	0	0	0	0	0	0	0	14	0	0	0	0	14	0	0	28	7.8	5	10	0	0				34.61	5	5		90	2	0	2	0
1799	28	23	2	2	88	6	4	3	1	0	0	0	0	0	0	0	0	0	0	14	0	0	0	0	14	0	0	28			7	0	0				17.15	1	1		88		0		0
1800	29	23	2	2	98	7	5	4	1	0	0	0	0	0	0	0	0	0	0	14	0	0	0	0	14	0	0	28			9	0	0				21.23	3	3		98		0		0
1801	30	23	2	2	79	5	3	2	1	0	5	5	5	5	2	0	0	0	0	14	1	1	2	0	12	2	0	26	24.3	1	6	0	0				20.94	3	3		79	1	0	1	0
1802	31	23	2	2	91	7	5	4	0	1	1	1	1	1	1	3	5	8	7	6	4	2	6	0	8	14	0	14	18.4	3	8	0	0				18	2	2		91	2	0	2	0
1803	32	23	2	2	79	5	3	2	0	0	1	1	2	1	1	6	6	12	14	2	5	4	9	7	5	21	21	7	26.7	1	9	0	0				23.97	4	4		79	1	2	1	0
1804	33	23	2	2	76	5	3	2	1	0	0	0	0	0	0	0	0	0	0	14	0	0	0	0	14	0	0	28	11.4	4	11	0	1				33.06	5	5		76	2	0	2	0
1805	34	23	2	2	93	7	5	4	1	1	0	0	0	0	0	0	0	0	0	14	0	0	0	0	14	0	0	28	29.8	1	29.8	2	2				30.19	5	5		93	1	0	1	0
1806	35	23	2	2	91	7	5	4	1	1	0	0	0	0	0	0	0	0	0	14	3	0	3	0	11	3	0	25	24.2	1	9	0	0				24.75	4	4		91	1	0	1	0
1807	36	23	2	2	73	5	3	2	0	0	0	0	0	0	0	5	6	11	14	3	7	7	14	14	0	25	28	3			7	0	0				18.44	2	2		73		2		1
1808	37	23	2	2	86	6	4	3	0	0	0	0	0	0	0	0	0	0	0	14	0	0	0	0	14	0	0	28			8	0	0				30.78	5	5		86		0		0
1809	38	23	2	2	75	5	3	2	0	1	5	5	3	1	3	0	0	0	0	14	1	1	2	0	12	2	0	26	25.7	1	10	0	0				20.93	3	3		75	1	0	1	0
1810	39	23	2	2	76	5	3	2	0	1	0	0	0	0	0	0	1	1	0	13	4	4	8	7	6	9	0	19	27.7	1	13	0	1				24.69	4	4		76	1	0	1	0
1811	40	23	2	2	94	7	5	4	1	1	0	0	0	0	0	5	4	9	7	5	4	5	9	7	5	18	0	10	8.2	5	7	0	0				15.82	1	1		94	2	0	2	0
1812	41	23	2	2	70	5	3	2	1	0	2	1	0	0	1	3	2	5	0	9	0	0	0	0	14	5	0	23	24.9	1	7	0	0				19.74	3	3		70	1	0	1	0
1813	42	23	2	2	94	7	5	4	1	0	5	5	5	5	2	0	0	0	0	14	0	0	0	0	14	0	0	28	22	1	7	0	0				17.95	2	2		94	1	0	1	0
1814	43	23	2	2	97	7	5	4	1	0	5	5	5	5	2	0	0	0	0	14	0	0	0	0	14	0	0	28	26.8	1	9	0	0				20.39	3	3		97	1	0	1	0
1815	44	23	2	2	90	7	5	4	0	0	1	1	1	1	1	6	5	11	14	3	7	5	12	14	2	23	28	5	29.8	1	10	0	0				25.4	4	4		90	1	2	1	1
1816	45	23	2	2	88	6	4	3	1	0	5	5	5	5	2	0	0	0	0	14	0	0	0	0	14	0	0	28	19.2	2	10	0	0				20.25	3	3		88	2	0	1	0
1817	46	23	2	2	82	6	4	3	1	0	5	5	0	0	2	0	0	0	0	14	0	0	0	0	14	0	0	28	26.4	1	8	0	0				27.73	4	4		82	1	0	1	0
1818	47	23	2	2	94	7	5	4	1	1	5	5	4	5	2	0	0	0	0	14	2	0	2	0	12	2	0	26	30	1	13	0	1				24.6	4	4		94	1	0	1	0
1819	48	23	2	2	76	5	3	2	0	0	4	5	4	5	2	4	5	9	7	5	3	4	7	7	7	16	0	12	26.7	1	12	0	1				30.55	5	5		76	1	0	1	0
1820	49	23	2	2	82	6	4	3	1	0	2	1	0	0	1	4	3	7	7	7	3	3	6	0	8	13	0	15	21.4	1	8	0	0				24.19	4	4		82	1	0	1	0
1821	50	23	2	2	77	5	3	2	1	0	0	0	0	0	0	0	0	0	0	14	2	0	2	0	12	2	0	26	20	2	10	0	0				41.3	5	5		77	2	0	1	0
1822	51	23	2	2	85	6	4	3	0	1	2	1	1	1	1	5	4	9	7	5	6	7	13	14	1	22	21	6	24.4	1	11	0	1				30.14	5	5		85	1	2	1	0
1823	52	23	2	2	75	5	3	2	0	1	5	5	5	5	2	0	0	0	0	14	0	0	0	0	14	0	0	28	22.4	1	12	0	1				29.2	4	4		75	1	0	1	0
1824	53	23	2	2	91	7	5	4	1	0	0	0	0	0	0	0	0	0	0	14	0	0	0	0	14	0	0	28	22.2	1	8	0	0				22.59	3	3		91	1	0	1	0
1825	54	23	2	2	79	5	3	2	1	1	4	5	4	5	2	2	2	4	0	10	3	4	7	7	7	11	0	17	19.7	2	7	0	0				18.9	2	2		79	2	0	1	0
1826	55	23	2	2	86	6	4	3	1	0	5	5	5	5	2	0	0	0	0	14	0	0	0	0	14	0	0	28	25.4	1	11	0	1				21.83	3	3		86	1	0	1	0
1827	56	23	2	2	86	6	4	3	1	0	5	5	5	5	2	0	0	0	0	14	0	0	0	0	14	0	0	28	30	1	14	0	1				25.97	4	4		86	1	0	1	0
1828	57	23	2	2	91	7	5	4	1	1	4	5	4	5	2	0	0	0	0	14	3	3	6	0	8	6	0	22	27.8	1	13	0	1				30.57	5	5		91	1	0	1	0
1829	58	23	2	2	91	7	5	4	1	0	5	5	4	5	2	0	0	0	0	14	4	3	7	7	7	7	0	21	21.2	1	9	0	0				22.35	3	3		91	1	0	1	0
1830	59	23	2	2	88	6	4	3	1	0	5	5	5	5	2	0	0	0	0	14	0	0	0	0	14	0	0	28	28.8	1	10	0	0				31.53	5	5		88	1	0	1	0
1831	60	23	2	2	83	6	4	3	1	0	5	5	0	0	2	0	0	0	0	14	4	4	8	7	6	8	0	20	20.4	1	13	0	1				34.46	5	5		83	1	0	1	0
1832	61	23	2	2	86	6	4	3	1	0	5	5	5	5	2	0	0	0	0	14	0	0	0	0	14	0	0	28	24.2	1	12	0	1				29.02	4	4		86	1	0	1	0
1833	62	23	2	2	83	6	4	3	1	0	5	5	5	5	2	0	0	0	0	14	0	0	0	0	14	0	0	28	27	1	11	0	1				31.53	5	5		83	1	0	1	0
1834	63	23	2	2	91	7	5	4	0	0	5	5	5	5	2	0	0	0	0	14	0	0	0	0	14	0	0	28	29.2	1	11	0	1				30.59	5	5		91	1	0	1	0
1835	64	23	2	2	69	4	2	1	0	0	4	5	5	5	2	3	3	6	0	8	0	0	0	0	14	6	0	22	28	1	8	0	0				24.39	4	4		69	1	0	1	0
1836	65	23	2	2	76	5	3	2	1	1	0	0	0	0	0	3	3	6	0	8	2	1	3	0	11	9	0	19	21.7	1	8	0	0				31.05	5	5		76	1	0	1	0
1837	66	23	2	2	85	6	4	3	1	1	5	5	5	5	2	0	0	0	0	14	0	0	0	0	14	0	0	28	26.4	1	14	0	1				30.61	5	5		85	1	0	1	0
1838	67	23	2	2	88	6	4	3	1	0	5	5	5	5	2	0	0	0	0	14	0	0	0	0	14	0	0	28	23.2	1	11	0	1				38.17	5	5		88	1	0	1	0
1839	68	23	2	2	87	6	4	3	1	1	4	5	4	5	2	0	1	1	0	13	2	1	3	0	11	4	0	24	14.7	4	11	0	1				26.37	4	4		87	2	0	2	0
1840	69	23	2	2	78	5	3	2	1	1	5	5	5	5	2	7	7	14	14	0	0	0	0	0	14	14	0	14	28.3	1	13	0	1				25.11	4	4		78	1	0	1	0
1841	70	23	2	2	84	6	4	3	0	0	5	5	4	5	2	0	0	0	0	14	2	0	2	0	12	2	0	26	12.5	4											84	2	0	2	0
1842	71	23	2	2	77	5	3	2	1	0	0	0	0	0	0	0	1	1	0	13	3	2	5	0	9	6	0	22	20	2	10	0	0				41.3	5	5		77	2	0	1	0
1843	72	23	2	2	80	6	4	3	1	0	0	0	0	0	0	2	2	4	0	10	0	0	0	0	14	4	0	24	18.7	3											80	2	0	2	0
1844	73	23	2	2	91	7	5	4	0	1	0	0	0	0	0	7	7	14	14	0	5	7	12	14	2	26	28	2	24	1	8	0	0				21.9	3	3		91	1	2	1	1
1845	74	23	2	2	83	6	4	3	1	1	1	1	5	5	3	5	7	12	14	2	0	0	0	0	14	12	0	16	13.4	4											83	2	0	2	0
1846	75	23	2	2	92	7	5	4	0	1	0	0	0	0	0	4	1	5	0	9	0	1	1	0	13	6	0	22	16.2	3	6	0	0								92	2	0	2	0
1847	76	23	2	2	76	5	3	2	1	1	0	0	0	0	0	6	2	8	7	6	3	4	7	7	7	15	0	13	24	1	11	0	1				26.25	4	4		76	1	0	1	0
1848	77	23	2	2	92	7	5	4	1	1	5	5	5	5	2	0	0	0	0	14	0	0	0	0	14	0	0	28	26.4	1	10	0	0				29.47	4	4		92	1	0	1	0
1849	78	23	2	2	85	6	4	3	0	0	4	5	4	5	2	7	4	11	14	3	6	7	13	14	1	24	28	4	28.4	1	10	0	0				22.19	3	3		85	1	2	1	1
1850	79	23	2	2	78	5	3	2	1	0	4	5	4	5	2	1	2	3	0	11	1	0	1	0	13	4	0	24	11.7	4	1	0	0				23	3	3		78	2	0	2	0
1851	80	23	2	2	61	4	2	1	0	0	0	0	0	0	0	5	2	7	7	7	2	2	4	0	10	11	0	17	28	1	14	0	1				26	4	4		61	1	0	1	0
1852	81	23	2	2	80	6	4	3	1	0	0	0	0	0	0	7	7	14	14	0	6	6	12	14	2	26	28	2	13.3	4	10	0	0				25.81	4	4		80	2	2	2	1
1853	82	23	2	2	62	4	2	1	0	0	5	5	3	1	3	0	0	0	0	14	1	3	4	0	10	4	0	24	18	3	10	0	0				22.5	3	3		62	2	0	2	0
1854	83	23	2	2	81	6	4	3	1	0	0	0	0	0	0	0	0	0	0	14	0	0	0	0	14	0	0	28	29.4	1	11	0	1				29.7	4	4		81	1	0	1	0
1855	84	23	2	2	82	6	4	3	0	0	0	0	0	0	0	5	4	9	7	5	5	6	11	14	3	20	21	8	25.4	1	14	0	1				24.13	4	4		82	1	2	1	0
1856	85	23	2	2	74	5	3	2	1	1	0	0	0	0	0	0	0	0	0	14	0	0	0	0	14	0	0	28													74		0		0
1857	86	23	2	2	71	5	3	2	0	0	1	1	3	1	1	7	6	13	14	1	4	4	8	7	6	21	21	7	18.7	3	14	0	1				29.7	4	4		71	2	2	2	0
1858	87	23	2	2	71	5	3	2	0	0	0	0	0	0	0	2	3	5	0	9	0	0	0	0	14	5	0	23	13.7	4											71	2	0	2	0
1859	88	23	2	2	84	6	4	3	1	0	3	1	3	1	1	0	0	0	0	14	4	4	8	7	6	8	0	20	28.4	1							30.82	5	5		84	1	0	1	0
1860	89	23	2	2	84	6	4	3	1	1	2	1	5	5	3	5	5	10	7	4	0	0	0	0	14	10	0	18	28.4	1	8	0	0				18.49	2	2		84	1	0	1	0
1861	90	23	2	2	91	7	5	4	1		0	0	0	0	0	0	0	0	0	14	0	0	0	0	14	0	0	28	23.2	1							22	3	3		91	1	0	1	0
1862	91	23	2	2	80	6	4	3	1	0	5	5	0	0	2	0	0	0	0	14	0	0	0	0	14	0	0	28	29.4	1	13	0	1				24.2	4	4		80	1	0	1	0
1863	92	23	2	2	81	6	4	3	1		0	0	0	0	0	0	0	0	0	14	0	0	0	0	14	0	0	28													81		0		0
1864	93	23	2	2	95	7	5	4	1		5	5	0	0	2	0	0	0	0	14	0	0	0	0	14	0	0	28	23.4	1											95	1	0	1	0
1865	1	23	2	2	82	6	4	3	1	1	5	5	4	5	2	0	0	0	0	14	0	1	1	0	13	1	0	27									21.26	3	3		82		0		0
1866	2	23	2	2	84	6	4	3	0	1	5	5	5	5	2	0	0	0	0	14	0	0	0	0	14	0	0	28									20.81	3	3		84		0		0
1867	3	23	2	2	91	7	5	4	1	1	5	5	4	5	2	0	0	0	0	14	0	1	1	0	13	1	0	27									22.48	3	3		91		0		0
1868	4	23	2	2	88	6	4	3	1	1	0	0	0	0	0	0	0	0	0	14	0	0	0	0	14	0	0	28									27.73	4	4		88		0		0
1869	5	23	2	2	94	7	5	4	1	1	0	0	0	0	0	0	0	0	0	14	0	0	0	0	14	0	0	28									23.44	4	4		94		0		0
1870	6	23	2	2	87	6	4	3	1	1	5	5	5	5	2	0	0	0	0	14	0	0	0	0	14	0	0	28									24.65	4	4		87		0		0
1871	7	23	2	2	82	6	4	3	1	1	0	0	0	0	0	6	5	11	14	3	7	6	13	14	1	24	28	4									24.97	4	4		82		2		1
1872	8	23	2	2	85	6	4	3	1	1	0	0	0	0	0	0	0	0	0	14	0	0	0	0	14	0	0	28									20.04	3	3		85		0		0
1873	9	23	2	2	95	7	5	4	1	1	5	5	5	5	2	0	0	0	0	14	0	0	0	0	14	0	0	28									19.92	3	3		95		0		0
1874	10	23	2	2	65	4	2	1	1	1	0	0	0	0	0	0	0	0	0	14	0	0	0	0	14	0	0	28									18.75	2	2		65		0		0
1875	11	23	2	2	96	7	5	4	1	1	2	1	2	1	1	7	4	11	14	3	6	7	13	14	1	24	28	4									26.22	4	4		96		2		1
1876	12	23	2	2	86	6	4	3	1	1	2	1	2	1	1	2	3	5	0	9	2	2	4	0	10	9	0	19									16.56	1	1		86		0		0
1877	13	23	2	2	90	7	5	4	1	1	4	5	5	5	2	1	0	1	0	13	0	0	0	0	14	1	0	27									21.3	3	3		90		0		0
1878	14	23	2	2	84	6	4	3	1	1	5	5	5	5	2	0	0	0	0	14	0	0	0	0	14	0	0	28									18.75	2	2		84		0		0
1879	15	23	2	2	86	6	4	3	1	1	0	0	0	0	0	0	0	0	0	14	0	0	0	0	14	0	0	28									24.8	4	4		86		0		0
1880	16	23	2	2	77	5	3	2	0	1	5	5	5	5	2	0	0	0	0	14	0	0	0	0	14	0	0	28									26.64	4	4		77		0		0
1881	17	23	2	2	90	7	5	4	1	1	5	5	0	0	2	0	0	0	0	14	0	0	0	0	14	0	0	28									22.41	3	3		90		0		0
1882	18	23	2	2	90	7	5	4	1	1	5	5	4	5	2	0	0	0	0	14	4	3	7	7	7	7	0	21									30.86	5	5		90		0		0
1883	19	23	2	2	96	7	5	4	1	1	5	5	5	5	2	0	0	0	0	14	0	0	0	0	14	0	0	28									29.5	4	4		96		0		0
1884	20	23	2	2	89	6	4	3	1	1	2	1	2	1	1	4	5	9	7	5	5	3	8	7	6	17	0	11									22.67	3	3		89		0		0
1885	21	23	2	2	95	7	5	4	1	1	2	1	0	0	1	4	4	8	7	6	5	6	11	14	3	19	21	9									16.42	1	1		95		2		0
1886	22	23	2	2	76	5	3	2	1	1	5	5	5	5	2	0	0	0	0	14	0	0	0	0	14	0	0	28									32.86	5	5		76		0		0
1887	23	23	2	2	85	6	4	3	1	1	2	1	1	1	1	3	5	8	7	6	5	5	10	7	4	18	0	10									25	4	4		85		0		0
1888	24	23	2	2	70	5	3	2	1	1	0	0	0	0	0	0	0	0	0	14	0	0	0	0	14	0	0	28									35.06	5	5		70		0		0
1889	25	23	2	2	93	7	5	4	1	1	5	5	0	0	2	0	0	0	0	14	0	0	0	0	14	0	0	28									26.08	4	4		93		0		0
1890	26	23	2	2	89	6	4	3	1	1	5	5	5	5	2	0	0	0	0	14	0	0	0	0	14	0	0	28									26.44	4	4		89		0		0
1891	27	23	2	2	91	7	5	4	1	1	5	5	5	5	2	0	0	0	0	14	0	0	0	0	14	0	0	28									20.2	3	3		91		0		0
1892	28	23	2	2	81	6	4	3	1	1	5	5	4	5	2	0	0	0	0	14	3	3	6	0	8	6	0	22									28.72	4	4		81		0		0
1893	29	23	2	2	94	7	5	4	0	1	5	5	5	5	2	0	0	0	0	14	0	0	0	0	14	0	0	28									19.36	2	2		94		0		0
1894	30	23	2	2	90	7	5	4	1	1	0	0	0	0	0	1	1	2	0	12	0	0	0	0	14	2	0	26									25.15	4	4		90		0		0
1895	31	23	2	2	90	7	5	4	1	1	5	5	5	5	2	0	0	0	0	14	0	0	0	0	14	0	0	28									22.66	3	3		90		0		0
1896	32	23	2	2	90	7	5	4	1	1	3	1	3	1	1	3	3	6	0	8	4	4	8	7	6	14	0	14									22.1	3	3		90		0		0
1897	33	23	2	2	95	7	5	4	1	1	5	5	5	5	2	0	0	0	0	14	0	0	0	0	14	0	0	28									26.64	4	4		95		0		0
1898	34	23	2	2	93	7	5	4	1	1	0	0	0	0	0	0	0	0	0	14	0	0	0	0	14	0	0	28									25.9	4	4		93		0		0
1899	35	23	2	2	80	6	4	3	1	1	2	1	0	0	1	5	4	9	7	5	0	0	0	0	14	9	0	19									26.99	4	4		80		0		0
1900	36	23	2	2	92	7	5	4	1	1	4	5	0	0	2	2	0	2	0	12	3	2	5	0	9	7	0	21													92		0		0
1901	37	23	2	2	75	5	3	2	1	1	5	5	5	5	2	0	0	0	0	14	0	0	0	0	14	0	0	28									18.03	2	2		75		0		0
1902	38	23	2	2	77	5	3	2	1	1	5	5	5	5	2	0	0	0	0	14	0	0	0	0	14	0	0	28									20.31	3	3		77		0		0
1903	39	23	2	2	88	6	4	3	0	1	2	1	3	1	1	4	5	9	7	5	3	4	7	7	7	16	0	12									19.53	3	3		88		0		0
1904	40	23	2	2	77	5	3	2	0	1	5	5	5	5	2	0	0	0	0	14	0	0	0	0	14	0	0	28									21.97	3	3		77		0		0
1905	41	23	2	2	85	6	4	3	1	1	0	0	0	0	0	1	0	1	0	13	1	1	2	0	12	3	0	25													85		0		0
1906	42	23	2	2	86	6	4	3	1	1	5	5	5	5	2	0	0	0	0	14	0	0	0	0	14	0	0	28									18.67	2	2		86		0		0
1907	43	23	2	2	95	7	5	4	0	1	5	5	5	5	2	0	0	0	0	14	0	0	0	0	14	0	0	28									26.06	4	4		95		0		0
1908	44	23	2	2	91	7	5	4	1	1	1	1	1	1	1	5	2	7	7	7	3	4	7	7	7	14	0	14									26.37	4	4		91		0		0
1909	45	23	2	2	79	5	3	2	1	1	5	5	5	5	2	0	0	0	0	14	0	0	0	0	14	0	0	28									17.92	2	2		79		0		0
1910	46	23	2	2	96	7	5	4	1	1	5	5	5	5	2	0	0	0	0	14	0	0	0	0	14	0	0	28													96		0		0
1911	47	23	2	2	91	7	5	4	1	1	5	5	0	0	2	0	0	0	0	14	0	0	0	0	14	0	0	28													91		0		0
1912	48	23	2	2	92	7	5	4	1	1	2	1	2	1	1	4	5	9	7	5	5	3	8	7	6	17	0	11									29.78	4	4		92		0		0
1913	49	23	2	2	92	7	5	4	1	1	2	1	0	0	1	6	5	11	14	3	3	4	7	7	7	18	21	10									19.43	2	2		92		2		0
1914	50	23	2	2	84	6	4	3	1	1	2	1	0	0	1	5	6	11	14	3	6	5	11	14	3	22	28	6									26.56	4	4		84		2		1
1915	51	23	2	2	85	6	4	3	0	1	1	1	0	0	1	7	7	14	14	0	7	7	14	14	0	28	28	0									21.22	3	3		85		2		1
1916	52	23	2	2	92	7	5	4	0	1	4	5	5	5	2	4	2	6	0	8	0	0	0	0	14	6	0	22									24.61	4	4		92		0		0
1917	53	23	2	2	91	7	5	4	0	1	5	5	5	5	2	0	0	0	0	14	0	0	0	0	14	0	0	28									22.04	3	3		91		0		0
1918	54	23	2	2	88	6	4	3	1	1	0	0	0	0	0	0	0	0	0	14	0	0	0	0	14	0	0	28									26.64	4	4		88		0		0
1919	55	23	2	2	94	7	5	4	1	1	5	5	5	5	2	0	0	0	0	14	0	0	0	0	14	0	0	28									24.61	4	4		94		0		0
1920	56	23	2	2	83	6	4	3	0	1	1	1	0	0	1	3	2	5	0	9	0	0	0	0	14	5	0	23									19.03	2	2		83		0		0
1921	57	23	2	2	74	5	3	2	1	1	5	5	2	1	3	0	0	0	0	14	6	7	13	14	1	13	0	15									28.13	4	4		74		0		0
1922	58	23	2	2	85	6	4	3	1	1	2	1	2	1	1	4	6	10	7	4	5	6	11	14	3	21	21	7									28.08	4	4		85		2		0
1923	59	23	2	2	89	6	4	3	1	1	5	5	5	5	2	0	0	0	0	14	0	0	0	0	14	0	0	28									24.97	4	4		89		0		0
1924	60	23	2	2	99	7	5	4	0	1	2	1	2	1	1	5	5	10	7	4	6	5	11	14	3	21	21	7									21.51	3	3		99		2		0
1925	61	23	2	2	84	6	4	3	1	1	5	5	0	0	2	0	0	0	0	14	0	0	0	0	14	0	0	28									18.73	2	2		84		0		0
1926	62	23	2	2	79	5	3	2	1	1	4	5	0	0	2	5	1	6	0	8	0	0	0	0	14	6	0	22									28.01	4	4		79		0		0
1927	63	23	2	2	86	6	4	3	1	1	2	1	2	1	1	3	7	10	7	4	7	5	12	14	2	22	21	6									22.66	3	3		86		2		0
1928	64	23	2	2	91	7	5	4	1	1	5	5	0	0	2	0	0	0	0	14	3	2	5	0	9	5	0	23									20.2	3	3		91		0		0
1929	65	23	2	2	91	7	5	4	1	1	5	5	5	5	2	0	0	0	0	14	0	0	0	0	14	0	0	28									29.3	4	4		91		0		0
1930	66	23	2	2	85	6	4	3	1	1	5	5	5	5	2	0	0	0	0	14	0	0	0	0	14	0	0	28									20.2	3	3		85		0		0
1931	67	23	2	2	84	6	4	3	1	1	5	5	0	0	2	0	0	0	0	14	0	0	0	0	14	0	0	28									27.68	4	4		84		0		0
1932	1	23	2	2	85	6	4	3	1	1	5	5	0	0	2	0	0	0	0	14	3	4	7	7	7	7	0	21	6	5							22	3	3		85	2	0	2	0
1933	2	23	2	2	80	6	4	3	1	1	5	5	5	5	2	0	0	0	0	14	0	0	0	0	14	0	0	28	29	1							18	2	2		80	1	0	1	0
1934	3	23	2	2	83	6	4	3	1	1	5	5	5	5	2	0	0	0	0	14	0	0	0	0	14	0	0	28									23	3	3		83		0		0
1935	4	23	2	2	78	5	3	2	0	1	0	0	0	0	0	2	1	3	0	11	1	1	2	0	12	5	0	23	28	1							26	4	4		78	1	0	1	0
1936	5	23	2	2	89	6	4	3	0	1	0	0	0	0	0	0	0	0	0	14	0	0	0	0	14	0	0	28	25	1							35	5	5		89	1	0	1	0
1937	6	23	2	2	92	7	5	4	1	1	5	5	0	0	2	0	0	0	0	14	0	0	0	0	14	0	0	28									28	4	4		92		0		0
1938	7	23	2	2	100	7	5	4	1	1	5	5	5	5	2	0	0	0	0	14	0	0	0	0	14	0	0	28	21	1							27	4	4		100	1	0	1	0
1939	8	23	2	2	82	6	4	3	1	1	5	5	1	1	3	0	0	0	0	14	0	0	0	0	14	0	0	28	28	1							31	5	5		82	1	0	1	0
1940	9	23	2	2	88	6	4	3	1	1	5	5	5	5	2	0	0	0	0	14	0	0	0	0	14	0	0	28	22	1							13	1	1		88	1	0	1	0
1941	10	23	2	2	89	6	4	3	1	1	0	0	0	0	0	0	0	0	0	14	0	0	0	0	14	0	0	28	22	1							25	4	4		89	1	0	1	0
1942	11	23	2	2	68	4	2	1	1	1	5	5	2	1	3	0	0	0	0	14	1	1	2	0	12	2	0	26	27	1							29	4	4		68	1	0	1	0
1943	12	23	2	2	86	6	4	3	1	1	0	0	4	5	2	0	0	0	0	14	1	1	2	0	12	2	0	26	27	1							19	2	2		86	1	0	1	0
1944	13	23	2	2	84	6	4	3	1	1	5	5	5	5	2	0	0	0	0	14	0	0	0	0	14	0	0	28	24	1							32	5	5		84	1	0	1	0
1945	14	23	2	2	82	6	4	3	1	1	5	5	5	5	2	0	0	0	0	14	0	0	0	0	14	0	0	28	25	1							31	5	5		82	1	0	1	0
1946	15	23	2	2	66	4	2	1	1	1	0	0	0	0	0	7	7	14	14	0	5	7	12	14	2	26	28	2	0	5							20	3	3		66	2	2	2	1
1947	16	23	2	2	83	6	4	3	1	1	5	5	5	5	2	0	0	0	0	14	0	0	0	0	14	0	0	28	22	1							21	3	3		83	1	0	1	0
1948	17	23	2	2	80	6	4	3	1	1	5	5	5	5	2	0	0	0	0	14	0	0	0	0	14	0	0	28	25	1							32	5	5		80	1	0	1	0
1949	18	23	2	2	84	6	4	3	1	1	0	0	0	0	0	0	0	0	0	14	2	1	3	0	11	3	0	25	22	1							18	2	2		84	1	0	1	0
1950	19	23	2	2	69	4	2	1	1	1	0	0	0	0	0	0	0	0	0	14	0	0	0	0	14	0	0	28	21	1							49	5	5		69	1	0	1	0
1951	20	23	2	2	92	7	5	4	1	1	5	5	5	5	2	0	0	0	0	14	0	0	0	0	14	0	0	28	27	1							22	3	3		92	1	0	1	0
1952	21	23	2	2	81	6	4	3	0	1	5	5	5	5	2	0	0	0	0	14	0	0	0	0	14	0	0	28	26	1							35	5	5		81	1	0	1	0
1953	22	23	2	2	68	4	2	1	0	1	2	1	2	1	1	0	0	0	0	14	0	0	0	0	14	0	0	28	30	1							24	4	4		68	1	0	1	0
1954	23	23	2	2	66	4	2	1	0	1	0	0	0	0	0	0	0	0	0	14	5	3	8	7	6	8	0	20	26	1							31	5	5		66	1	0	1	0
1955	24	23	2	2	62	4	2	1	1	1	0	0	5	5	2	0	0	0	0	14	0	0	0	0	14	0	0	28	24	1							27	4	4		62	1	0	1	0
1956	25	23	2	2	80	6	4	3	1	1	5	5	5	5	2	0	0	0	0	14	0	0	0	0	14	0	0	28	18	3							24	4	4		80	2	0	2	0
1957	26	23	2	2	70	5	3	2	1	1	0	0	0	0	0	0	0	0	0	14	0	0	0	0	14	0	0	28	6	5							23	3	3		70	2	0	2	0
1958	27	23	2	2	67	4	2	1	0	1	5	5	5	5	2	0	0	0	0	14	0	0	0	0	14	0	0	28	26	1							36	5	5		67	1	0	1	0
1959	28	23	2	2	72	5	3	2	0	1	0	0	0	0	0	0	0	0	0	14	0	0	0	0	14	0	0	28	26	1							26	4	4		72	1	0	1	0
1960	29	23	2	2	75	5	3	2	1	1	0	0	0	0	0	0	0	0	0	14	0	0	0	0	14	0	0	28	24	1							30	4	4		75	1	0	1	0
1961	30	23	2	2	64	4	2	1	1	1	1	1	5	5	3	5	0	5	0	9	0	0	0	0	14	5	0	23	21	1							36	5	5		64	1	0	1	0
1962	31	23	2	2	89	6	4	3	1	1	0	0	0	0	0	2	2	4	0	10	5	5	10	7	4	14	0	14	26	1							21	3	3		89	1	0	1	0
1963	32	23	2	2	89	6	4	3	1	1	5	5	5	5	2	0	0	0	0	14	0	0	0	0	14	0	0	28	30	1							29	4	4		89	1	0	1	0
1964	33	23	2	2	89	6	4	3	1	1	5	5	5	5	2	0	0	0	0	14	0	0	0	0	14	0	0	28	22	1							28	4	4		89	1	0	1	0
1965	34	23	2	2	88	6	4	3	1	1	5	5	5	5	2	0	0	0	0	14	0	0	0	0	14	0	0	28	15	4							33	5	5		88	2	0	2	0
1966	35	23	2	2	88	6	4	3	1	1	0	0	0	0	0	0	0	0	0	14	0	0	0	0	14	0	0	28	23	1							34	5	5		88	1	0	1	0
1967	36	23	2	2	82	6	4	3	1	1	0	0	0	0	0	5	6	11	14	3	3	7	10	7	4	21	21	7	5	5							22	3	3		82	2	2	2	0
1968	37	23	2	2	86	6	4	3	1	1	0	0	0	0	0	0	0	0	0	14	0	0	0	0	14	0	0	28	15	4							21	3	3		86	2	0	2	0
1969	38	23	2	2	81	6	4	3	1	1	0	0	0	0	0	0	0	0	0	14	0	0	0	0	14	0	0	28	30	1							27	4	4		81	1	0	1	0
1970	39	23	2	2	97	7	5	4	1	1	0	0	0	0	0	0	0	0	0	14	0	0	0	0	14	0	0	28	23	1							21	3	3		97	1	0	1	0
1971	40	23	2	2	75	5	3	2	0	1	5	5	5	5	2	0	0	0	0	14	0	0	0	0	14	0	0	28	21	1							32	5	5		75	1	0	1	0
1972	41	23	2	2	81	6	4	3	1	1	5	5	5	5	2	2	2	4	0	10	0	0	0	0	14	4	0	24	30	1							25	4	4		81	1	0	1	0
1973	42	23	2	2	85	6	4	3	1	1	0	0	0	0	0	0	0	0	0	14	0	0	0	0	14	0	0	28	20	2							21	3	3		85	2	0	1	0
1974	43	23	2	2	81	6	4	3	1	1	5	5	0	0	2	0	0	0	0	14	0	0	0	0	14	0	0	28	30	1							29	4	4		81	1	0	1	0
1975	44	23	2	2	88	6	4	3	1	1	5	5	0	0	2	0	0	0	0	14	4	5	9	7	5	9	0	19	21	1							14	1	1		88	1	0	1	0
1976	45	23	2	2	87	6	4	3	1	1	5	5	1	1	3	0	0	0	0	14	3	6	9	7	5	9	0	19	28	1							22	3	3		87	1	0	1	0
